# Supplementary material for: Identification of potential vulnerable points and paths of contamination in the Dutch broiler meat trade network
Source: PLoS One. 2020 May 15;15(5):e0233376. doi: 10.1371/journal.pone.0233376 (PMC7228058; doi:10.1371/journal.pone.0233376)
Supplement: S1 Data — (ZIP) [file pone.0233376.s002.zip]

Archive with 15 entries (14 files):
- distances_between_nodes.xlsx
- __MACOSX/
- __MACOSX/._distances_between_nodes.xlsx
- degree_centrality.xlsx
- __MACOSX/._degree_centrality.xlsx
- processors_list.docx
- __MACOSX/._processors_list.docx
- code_betweenness_centrality.pdf
- __MACOSX/._code_betweenness_centrality.pdf
- total_network.xlsx
- __MACOSX/._total_network.xlsx
- list_of_manucipalities_and_locaitons.xls
- __MACOSX/._list_of_manucipalities_and_locaitons.xls
- capaities_per_actor.xlsx
- __MACOSX/._capaities_per_actor.xlsx
