# Supplementary material for: Identification of potential vulnerable points and paths of contamination in the Dutch broiler meat trade network
Source: PLoS One. 2020 May 15;15(5):e0233376. doi: 10.1371/journal.pone.0233376 (PMC7228058; doi:10.1371/journal.pone.0233376)
Supplement: S1 Data — (ZIP) [file pone.0233376.s002.zip › distances_between_nodes.xlsx]

## Sheet: distance_matrix
	1	2	3	4	5	6	7	8	9	10	11	12	13	14	15	16	17	18	19	20	21	22	23	24	25	26	27	28	29	30	31	32	33	34	35	36	37	38	39	40	41	42	43	44	45	46	47	48	49
	Aa en Hunze	Aalburg	Aalsmeer	Aalten	Achtkarspelen	Alblasserdam	Albrandswaard	Alkmaar	Almelo	Almere	Alphen aan den Rijn	Alphen-Chaam	Ameland	Amersfoort	Amstelveen	Amsterdam	Apeldoorn	Appingedam	Arnhem	Assen	Asten	Baarle-Nassau	Baarn	Barendrecht	Barneveld	Bedum	Beek	Beemster	Beesel	Bergambacht	Bergeijk	Bergen (L.)	Bergen (NH.)	Bergen op Zoom	Berkelland	Bernheze	Best	Beuningen	Beverwijk	Binnenmaas	Bladel	Blaricum	Bloemendaal	Bodegraven	Boekel	Borger-Odoorn	Borne	Borsele	Boxmeer
Aa en Hunze	0	179.316	156.416	121.872	44.7649	188.992	200.993	138.152	73.5397	124.19	168.51	209.004	80.5292	129.597	149.222	137.924	104.127	35.5557	127.145	11.0593	190.621	213.985	132.363	196.374	120.751	32.7321	239.862	130.464	198.635	178.02	208.736	163.624	142.129	234.385	102.173	168.326	190.219	143.749	150.443	200.613	207.272	127.442	159.493	166.692	171.359	16.305	77.6493	264.094	162.905
Aalburg	179.316	0	60.6094	104.273	178.847	31.2458	45.0461	101.225	127.501	68.3767	49.9779	30.3634	194.389	51.5621	61.4753	68.4554	78.0979	212.034	62.1313	172.07	62.1958	36.6492	52.454	38.8819	58.5657	200.505	104.655	90.8003	86.6535	30.2986	51.3768	72.5464	105.116	59.5182	109.726	31.716	35.0645	48.2471	86.6632	36.8177	42.5769	60.5406	76.0947	42.8618	45.4144	178.105	130.998	94.0465	62.2908
Aalsmeer	156.416	60.6094	0	129.055	141.766	44.3311	50.038	42.2209	129.662	33.4652	15.0348	84.7333	148.089	44.157	7.28382	18.5725	81.1668	183.489	83.3368	146.784	118.424	92.3539	35.8205	47.8355	58.4404	168.999	164.801	35.4362	141.777	35.2392	111.947	117.887	45.307	89.171	124.815	82.4298	94.5007	81.0004	26.1439	54.282	103.106	34.2773	16.2793	19.0236	96.7414	160.716	135.829	111.864	108.18
Aalten	121.872	104.273	129.055	0	147.375	130.966	146.038	146.786	48.4322	103.656	130.587	124.493	178.602	85.0265	123.616	119.215	52.5673	157.084	46.5362	120.822	79.6891	125.784	93.5686	139.724	71.2144	153.148	122.052	132.456	80.0511	123.723	105.654	48.9367	152.532	162.415	19.7512	76.3277	92.9572	56.2569	144.443	139.722	109.124	97.7275	143.038	123.974	69.7453	111.831	45.6795	197.629	53.4862
Achtkarspelen	44.7649	178.847	141.766	147.375	0	181.013	190.608	113.235	102.653	114.101	155.833	209.204	36.3279	127.305	135.208	123.608	114.12	48.126	138.467	36.1982	204.145	215.308	127.13	187.082	123.051	31.2371	255.832	109.705	216.754	170.011	217.058	181.211	115.852	227.666	128.12	175.717	197.367	153.424	128.877	192.459	213.406	120.054	140.329	156.041	182.225	60.6809	108.815	253.461	178.025
Alblasserdam	188.992	31.2458	44.3311	130.966	181.013	0	15.0747	86.2732	146.966	66.9695	29.6337	43.4676	190.845	60.452	48.7057	59.2944	95.6773	219.242	85.7443	180.463	92.8074	51.125	56.6502	8.80405	72.5581	206.024	131.235	79.4873	117.311	11.0717	77.5192	103.405	88.8118	46.6625	133.432	62.6308	64.588	75.0053	69.0237	11.6353	67.2234	61.9498	56.1922	26.0529	76.6156	190.373	151.575	75.3224	93.0957
Albrandswaard	200.993	45.0461	50.038	146.038	190.608	15.0747	0	89.868	161.389	77.4564	35.1689	49.9769	198.126	73.9201	55.8343	67.2367	110.054	230.347	100.776	192.129	105.065	57.1255	69.2451	6.34631	86.6436	216.636	140.076	85.3025	129.474	24.1138	87.0447	117.583	91.5201	39.6079	148.397	76.7446	76.3591	90.0402	71.8127	10.0179	76.3777	73.5512	58.3419	34.712	90.3639	203.087	166.156	63.2862	107.311
Alkmaar	138.152	101.225	42.2209	146.786	113.235	86.2732	89.868	0	132.815	44.5544	56.6414	126.809	111.965	67.6205	39.8144	34.1312	94.3295	159.245	106.267	127.426	154.531	134.386	59.8851	88.7916	78.0759	143.245	203.526	14.3816	176.431	77.4602	151.915	148.067	5.75578	129.476	137.121	118.15	133.401	109.869	18.2456	95.5492	143.734	52.4621	31.7385	61.2262	131.444	146.351	140.061	147.915	139.406
Almelo	73.5397	127.501	129.662	48.4322	102.653	146.966	161.389	132.815	0	97.5166	136.497	153.866	136.343	88.7306	122.799	114.506	51.3371	108.659	66.3064	73.1822	122.243	157.144	95.4943	155.561	74.986	105.228	168.762	119.787	126.944	137.319	144.391	93.0759	138.364	186.813	28.9035	107.449	128.041	82.6251	136.614	157.676	145.263	95.3913	139.813	131.698	106.376	63.554	7.61883	220.428	94.333
Almere	124.19	68.3767	33.4652	103.656	114.101	66.9695	77.4564	44.5544	97.5166	0	44.3427	97.9108	126.372	23.716	26.218	16.9986	52.16	152.895	61.7439	114.975	113.125	104.766	17.4121	73.4066	33.5927	139.257	163.94	30.3569	133.778	55.9357	115.11	103.98	50.1233	113.59	96.1366	77.3993	95.4853	65.8853	40.9954	78.4887	108.525	8.80754	42.3191	42.7903	89.5257	127.683	104.043	140.739	95.6881
Alphen aan den Rijn	168.51	49.9779	15.0348	130.587	155.833	29.6337	35.1689	56.6414	136.497	44.3427	0	71.3827	163.006	48.1328	20.7092	32.237	86.2167	196.622	84.0952	159.194	110.553	79.0706	41.0049	32.8008	62.4893	182.48	154.608	50.4709	134.548	21.5966	101.107	113.694	59.2336	74.1459	128.598	75.6593	84.863	78.7495	39.5099	39.2731	91.6968	42.5047	27.1352	7.62131	90.2722	171.894	142.189	97.6293	103.613
Alphen-Chaam	209.004	30.3634	84.7333	124.493	209.204	43.4676	49.9769	126.809	153.866	97.9108	71.3827	0	224.236	81.9255	87.2833	95.8864	106.403	242.071	87.5648	202.012	62.315	7.70152	82.5606	46.1153	88.3911	230.745	90.3673	117.862	85.2821	49.8088	38.6351	83.8448	130.039	40.5641	133.241	48.2591	34.9225	71.6198	110.626	40.0242	27.8936	90.421	98.5132	65.7391	56.467	207.152	156.592	75.5093	74.7851
Ameland	80.5292	194.389	148.089	178.602	36.3279	190.845	198.126	111.965	136.343	126.372	163.006	224.236	0	144.219	142.529	131.567	139.362	73.9382	163.119	72.4899	227.987	230.973	141.979	195.625	143.274	58.4017	280.234	113.081	242.988	180.288	237.404	207.859	112.831	236.989	160.001	196.607	217.447	176.509	129.694	201.718	232.411	133.866	142.645	164.887	205.04	96.6835	142.949	258.991	203.409
Amersfoort	129.597	51.5621	44.157	85.0265	127.305	60.452	73.9201	67.6205	88.7306	23.716	48.1328	81.9255	144.219	0	38.5942	35.4965	38.0847	161.293	40.1646	121.684	89.7685	88.0164	8.61171	68.539	14.4593	149.257	141.053	53.728	110.095	49.923	93.8391	80.4735	73.0129	104.85	80.9351	54.5788	73.9323	42.2963	60.9524	71.8783	88.2614	15.2063	58.1001	42.9802	66.0892	130.131	94.2007	135.706	72.0204
Amstelveen	149.222	61.4753	7.28382	123.616	135.208	48.7057	55.8343	39.8144	122.799	26.218	20.7092	87.2833	142.529	38.5942	0	11.631	74.8428	176.521	78.395	139.637	117.109	94.7969	30.0541	53.0959	52.6009	162.15	164.68	30.9415	140.017	38.784	112.438	114.75	43.6522	94.464	118.693	80.811	94.35	77.2814	26.0048	59.2525	104.033	27.5437	19.6614	22.6778	94.8332	153.444	129.053	118.266	105.269
Amsterdam	137.924	68.4554	18.5725	119.215	123.608	59.2944	67.2367	34.1312	114.506	16.9986	32.237	95.8864	131.567	35.4965	11.631	0	68.573	164.94	75.5436	128.24	120.414	103.233	27.0893	64.2305	48.1408	150.527	169.519	22.3628	142.478	48.8958	118.374	115.047	38.967	105.505	112.636	84.0239	99.5556	76.9474	25.4926	70.1789	110.597	21.4897	25.3207	33.3241	97.4052	142.509	121.041	129.854	106.049
Apeldoorn	104.127	78.0979	81.1668	52.5673	114.12	95.6773	110.054	94.3295	51.3371	52.16	86.2167	106.403	139.362	38.0847	74.8428	68.573	0	138.612	24.3575	98.469	90.0337	110.75	45.64	104.243	23.8681	129.466	141.781	80.0488	103.633	85.9827	105.027	68.5669	100.083	136.637	44.0654	64.2373	86.1704	40.0685	93.1484	106.499	103.161	47.5338	93.4309	80.932	68.5743	100.935	56.3548	169.634	64.2086
Appingedam	35.5557	212.034	183.489	157.084	48.126	219.242	230.347	159.245	108.659	152.895	196.622	242.071	73.9382	161.293	176.521	164.94	138.612	0	162.057	40.2231	226.005	247.371	163.09	226.152	153.697	16.9512	275.408	154.006	234.188	208.179	243.55	199.173	162.35	265.356	137.449	202.831	224.776	178.514	173.746	230.869	241.705	157.292	184.26	195.68	206.42	46.3151	112.279	293.633	198.353
Arnhem	127.145	62.1313	83.3368	46.5362	138.467	85.7443	100.776	106.267	66.3064	61.7439	84.0952	87.5648	163.119	40.1646	78.395	75.5436	24.3575	162.057	0	122.087	65.6795	90.9097	48.7544	94.5483	28.2015	153.451	117.518	91.974	80.0771	77.7766	81.5967	45.8261	111.863	121.641	47.9263	41.89	63.4318	16.8348	101.035	95.3051	80.6627	54.4147	98.0314	77.4392	44.4639	122.615	69.1762	156.062	40.3197
Assen	11.0593	172.07	146.784	120.822	36.1982	180.463	192.129	127.426	73.1822	114.975	159.194	202.012	72.4899	121.684	139.637	128.24	98.469	40.2231	122.087	0	186.534	207.233	123.965	187.664	113.621	32.4415	236.58	120.044	195.797	169.441	203.469	160.474	131.325	226.208	101.078	162.658	184.609	138.442	140.026	192.098	201.508	118.657	149.345	157.657	166.519	24.9815	78.1837	255.346	159.087
Asten	190.621	62.1958	118.424	79.6891	204.145	92.8074	105.065	154.531	122.243	113.125	110.553	62.315	227.987	89.7685	117.109	120.414	90.0337	226.005	65.6795	186.534	0	59.4753	95.8986	99.4192	85.8713	218.387	52.2857	141.738	24.5049	92.3636	29.0928	30.8159	159.339	102.577	95.1708	36.411	28.8499	51.4958	143.105	95.5485	36.8484	104.33	134.656	103.021	23.715	184.082	122.09	136.711	27.9633
Baarle-Nassau	213.985	36.6492	92.3539	125.784	215.308	51.125	57.1255	134.386	157.144	104.766	79.0706	7.70152	230.973	88.0164	94.7969	103.233	110.75	247.371	90.9097	207.233	59.4753	0	89.0935	53.5133	93.7129	236.335	83.8475	125.286	81.5005	57.4894	33.6547	83.201	137.661	43.322	135.539	50.2619	33.9162	74.5553	118.281	47.2543	23.3174	97.1069	106.203	73.3756	56.6389	211.667	159.548	77.2623	74.6656
Baarn	132.363	52.454	35.8205	93.5686	127.13	56.6502	69.2451	59.8851	95.4943	17.4121	41.0049	82.5606	141.979	8.61171	30.0541	27.0893	45.64	163.09	48.7544	123.965	95.8986	89.0935	0	64.2532	22.6246	150.423	146.547	46.2976	116.947	45.7381	97.8463	88.2575	65.1582	102.287	89.027	60.0268	78.1509	50.0708	52.4701	68.2583	91.5124	8.66447	49.5076	36.6046	72.3817	133.883	101.244	131.898	79.521
Barendrecht	196.374	38.8819	47.8355	139.724	187.082	8.80405	6.34631	88.7916	155.561	73.4066	32.8008	46.1153	195.625	68.539	53.0959	64.2305	104.243	226.152	94.5483	187.664	99.4192	53.5133	64.2532	0	80.9754	212.662	135.646	83.2712	123.876	18.6223	82.2919	111.379	90.8234	41.3824	142.228	70.5429	70.8311	83.703	70.9983	6.98159	71.7259	69.0071	57.7057	31.0831	84.2631	198.131	160.239	67.7201	101.096
Barneveld	120.751	58.5657	58.4404	71.2144	123.051	72.5581	86.6436	78.0759	74.986	33.5927	62.4893	88.3911	143.274	14.4593	52.6009	48.1408	23.8681	153.697	28.2015	113.621	85.8713	93.7129	22.6246	80.9754	0	142.694	138.032	63.7736	104.086	62.5303	94.4275	72.0272	83.6851	115.184	66.4903	53.3574	74.559	35.1012	73.5508	83.6615	90.3634	26.6901	71.8704	57.0759	62.36	119.871	80.1952	147.258	64.6855
Bedum	32.7321	200.505	168.999	153.148	31.2371	206.024	216.636	143.245	105.228	139.257	182.48	230.745	58.4017	149.257	162.15	150.527	129.466	16.9512	153.451	32.4415	218.387	236.335	150.423	212.662	142.694	0	268.764	138.58	228.131	194.953	234.413	192.748	146.178	252.417	133.397	193.313	215.256	169.534	158.165	217.616	231.942	144.179	169.02	181.924	197.91	47.5951	109.83	279.86	191.114
Beek	239.862	104.655	164.801	122.052	255.832	131.235	140.076	203.526	168.762	163.94	154.608	90.3673	280.234	141.053	164.68	169.519	141.781	275.408	117.518	236.58	52.2857	83.8475	146.547	135.646	138.032	268.764	0	191.459	42.0033	134.117	53.7994	76.2382	207.979	123.116	140.236	86.5575	70.3471	103.777	190.505	130.059	64.0259	155.139	180.604	147.51	75.6773	231.982	167.282	151.164	77.9003
Beemster	130.464	90.8003	35.4362	132.456	109.705	79.4873	85.3025	14.3816	119.787	30.3569	50.4709	117.862	113.081	53.728	30.9415	22.3628	80.0488	154.006	91.974	120.044	141.738	125.286	46.2976	83.2712	63.7736	138.58	191.459	0	163.198	69.7231	140.662	134.193	20.0975	124.59	123.064	105.484	121.712	96.0243	19.9829	89.6958	132.955	38.5224	30.6341	53.5595	118.423	137.437	126.918	146.015	125.703
Beesel	198.635	86.6535	141.777	80.0511	216.754	117.311	129.474	176.431	126.944	133.778	134.548	85.2821	242.988	110.095	140.017	142.478	103.633	234.188	80.0771	195.797	24.5049	81.5005	116.947	123.876	104.086	228.131	42.0033	163.198	0	116.751	48.4545	35.5716	181.433	124.816	98.3119	59.348	53.1323	68.9916	165.917	119.891	58.2049	125.09	158.053	126.973	45.1963	190.314	125.318	158.016	39.8389
Bergambacht	178.02	30.2986	35.2392	123.723	170.011	11.0717	24.1138	77.4602	137.319	55.9357	21.5966	49.8088	180.288	49.923	38.784	48.8958	85.9827	208.179	77.7766	169.441	92.3636	57.4894	45.7381	18.6223	62.5303	194.953	134.117	69.7231	116.751	0	80.3814	99.6563	80.4225	57.6577	124.993	59.5523	65.2864	68.5165	60.8726	22.69	70.6531	50.8873	48.7301	16.2746	74.0407	179.573	142.162	86.1598	89.3491
Bergeijk	208.736	51.3768	111.947	105.654	217.058	77.5192	87.0447	151.915	144.391	115.11	101.107	38.6351	237.404	93.8391	112.438	118.374	105.027	243.55	81.5967	203.469	29.0928	33.6547	97.8463	82.2919	94.4275	234.413	53.7994	140.662	48.4545	80.3814	0	58.0898	156.053	76.7089	119.123	41.3471	19.9636	65.0367	137.928	77.0494	10.7847	106.497	127.465	94.1619	38.0476	203.911	145.281	109.564	52.1699
Bergen (L.)	163.624	72.5464	117.887	48.9367	181.211	103.405	117.583	148.067	93.0759	103.98	113.694	83.8448	207.859	80.4735	114.75	115.047	68.5669	199.173	45.8261	160.474	30.8159	83.201	88.2575	111.379	72.0272	192.748	76.2382	134.193	35.5716	99.6563	58.0898	0	153.401	124.104	65.1805	40.8383	49.2947	38.1991	139.832	109.206	63.3188	95.6734	133.934	106.138	27.9766	155.924	92.2874	159.303	10.3234
Bergen (NH.)	142.129	105.116	45.307	152.532	115.852	88.8118	91.5201	5.75578	138.364	50.1233	59.2336	130.039	112.831	73.0129	43.6522	38.967	100.083	162.35	111.863	131.325	159.339	137.661	65.1582	90.8234	83.6851	146.178	207.979	20.0975	181.433	80.4225	156.053	153.401	0	131.074	142.866	122.934	137.747	115.203	19.8385	97.6709	147.683	57.8997	33.1865	64.3078	136.372	150.713	145.635	148.265	144.654
Bergen op Zoom	234.385	59.5182	89.171	162.415	227.666	46.6625	39.6079	129.476	186.813	113.59	74.1459	40.5641	236.989	104.85	94.464	105.505	136.637	265.356	121.641	226.208	102.577	43.322	102.287	41.3824	115.184	252.417	123.116	124.59	124.816	57.6577	76.7089	124.104	131.074	0	169.081	86.4444	75.4733	107.243	111.405	35.3607	66.6135	108.239	97.9173	72.2113	96.3906	234.796	190.468	35.3693	114.759
Berkelland	102.173	109.726	124.815	19.7512	128.12	133.432	148.397	137.121	28.9035	96.1366	128.598	133.241	160.001	80.9351	118.693	112.636	44.0654	137.449	47.9263	101.078	95.1708	135.539	89.027	142.228	66.4903	133.397	140.236	123.064	98.3119	124.993	119.123	65.1805	142.866	169.081	0	85.2798	104.32	61.96	137.073	143.189	121.213	91.5518	137.462	122.654	81.6388	92.4501	27.1331	203.77	67.641
Bernheze	168.326	31.716	82.4298	76.3277	175.717	62.6308	76.7446	118.15	107.449	77.3993	75.6593	48.2591	196.607	54.5788	80.811	84.0239	64.2373	202.831	41.89	162.658	36.411	50.2619	60.0268	70.5429	53.3574	193.313	86.5575	105.484	59.348	59.5523	41.3471	40.8383	122.934	86.4444	85.2798	0	21.9561	25.0736	106.781	68.4534	38.9564	68.5944	98.7046	68.0429	14.6332	164.388	109.511	121.792	30.5748
Best	190.219	35.0645	94.5007	92.9572	197.367	64.588	76.3591	133.401	128.041	95.4853	84.863	34.9225	217.447	73.9323	94.35	99.5556	86.1704	224.776	63.4318	184.609	28.8499	33.9162	78.1509	70.8311	74.559	215.256	70.3471	121.712	53.1323	65.2864	19.9636	49.2947	137.747	75.4733	104.32	21.9561	0	46.6214	120.158	66.7589	17.2756	86.8137	110.402	77.575	23.2231	186.047	129.587	110.387	40.8437
Beuningen	143.749	48.2471	81.0004	56.2569	153.424	75.0053	90.0402	109.869	82.6251	65.8853	78.7495	71.6198	176.509	42.2963	77.2814	76.9474	40.0685	178.514	16.8348	138.442	51.4958	74.5553	50.0708	83.703	35.1012	169.534	103.777	96.0243	68.9916	68.5165	65.0367	38.1991	115.203	107.243	61.96	25.0736	46.6214	0	101.928	83.4854	63.8367	57.5021	96.743	71.4791	28.8071	139.431	85.0295	142.148	29.8827
Beverwijk	150.443	86.6632	26.1439	144.443	128.877	69.0237	71.8127	18.2456	136.614	40.9954	39.5099	110.626	129.694	60.9524	26.0048	25.4926	93.1484	173.746	101.035	140.026	143.105	118.281	52.4701	70.9983	73.5508	158.165	190.505	19.9829	165.917	60.8726	137.928	139.832	19.8385	111.405	137.073	106.781	120.158	101.928	0	77.8364	129.204	46.8607	13.5205	44.9305	120.721	157.266	143.496	129.754	130.579
Binnenmaas	200.613	36.8177	54.282	139.722	192.459	11.6353	10.0179	95.5492	157.676	78.4887	39.2731	40.0242	201.718	71.8783	59.2525	70.1789	106.499	230.869	95.3051	192.098	95.5485	47.2543	68.2583	6.98159	83.6615	217.616	130.059	89.6958	119.891	22.69	77.0494	109.206	97.6709	35.3607	143.189	68.4534	66.7589	83.4854	77.8364	0	66.3708	73.577	64.593	36.8641	81.6815	201.903	162.096	63.8276	99.0012
Bladel	207.272	42.5769	103.106	109.124	213.406	67.2234	76.3777	143.734	145.263	108.525	91.6968	27.8936	232.411	88.2614	104.033	110.597	103.161	241.705	80.6627	201.508	36.8484	23.3174	91.5124	71.7259	90.3634	231.942	64.0259	132.955	58.2049	70.6531	10.7847	63.3188	147.683	66.6135	121.213	38.9564	17.2756	63.8367	129.204	66.3708	0	100.087	118.348	84.948	39.6341	203.266	146.708	100.104	56.0473
Blaricum	127.442	60.5406	34.2773	97.7275	120.054	61.9498	73.5512	52.4621	95.3913	8.80754	42.5047	90.421	133.866	15.2063	27.5437	21.4897	47.5338	157.292	54.4147	118.657	104.33	97.1069	8.66447	69.0071	26.6901	144.179	155.139	38.5224	125.09	50.8873	106.497	95.6734	57.8997	108.239	91.5518	68.5944	86.8137	57.5021	46.8607	73.577	100.087	0	45.9102	39.5029	80.7461	129.881	101.559	136.698	87.2134
Bloemendaal	159.493	76.0947	16.2793	143.038	140.329	56.1922	58.3419	31.7385	139.813	42.3191	27.1352	98.5132	142.645	58.1001	19.6614	25.3207	93.4309	184.26	98.0314	149.345	134.656	106.203	49.5076	57.7057	71.8704	169.02	180.604	30.6341	158.053	48.7301	127.465	133.934	33.1865	97.9173	137.462	98.7046	110.402	96.743	13.5205	64.593	118.348	45.9102	0	33.4121	113.02	165.321	146.362	116.496	124.302
Bodegraven	166.692	42.8618	19.0236	123.974	156.041	26.0529	34.712	61.2262	131.698	42.7903	7.62131	65.7391	164.887	42.9802	22.6778	33.3241	80.932	195.68	77.4392	157.657	103.021	73.3756	36.6046	31.0831	57.0759	181.924	147.51	53.5595	126.973	16.2746	94.1619	106.138	64.3078	72.2113	122.654	68.0429	77.575	71.4791	44.9305	36.8641	84.948	39.5029	33.4121	0	82.6534	169.384	137.169	97.9674	96.038
Boekel	171.359	45.4144	96.7414	69.7453	182.225	76.6156	90.3639	131.444	106.376	89.5257	90.2722	56.467	205.04	66.0892	94.8332	97.4052	68.5743	206.42	44.4639	166.519	23.715	56.6389	72.3817	84.2631	62.36	197.91	75.6773	118.423	45.1963	74.0407	38.0476	27.9766	136.372	96.3906	81.6388	14.6332	23.2231	28.8071	120.721	81.6815	39.6341	80.7461	113.02	82.6534	0	166.073	107.431	131.685	18.3698
Borger-Odoorn	16.305	178.105	160.716	111.831	60.6809	190.373	203.087	146.351	63.554	127.683	171.894	207.152	96.6835	130.131	153.444	142.509	100.935	46.3151	122.615	24.9815	184.082	211.667	133.883	198.131	119.871	47.5951	231.982	137.437	190.314	179.573	203.911	155.924	150.713	234.796	92.4501	164.388	186.047	139.431	157.266	201.903	203.266	129.881	165.321	169.384	166.073	0	66.4692	265.694	156.15
Borne	77.6493	130.998	135.829	45.6795	108.815	151.575	166.156	140.061	7.61883	104.043	142.189	156.592	142.949	94.2007	129.053	121.041	56.3548	112.279	69.1762	78.1837	122.09	159.548	101.244	160.239	80.1952	109.83	167.282	126.918	125.318	142.162	145.281	92.2874	145.635	190.468	27.1331	109.511	129.587	85.0295	143.496	162.096	146.708	101.559	146.362	137.169	107.431	66.4692	0	224.42	94.3735
Borsele	264.094	94.0465	111.864	197.629	253.461	75.3224	63.2862	147.915	220.428	140.739	97.6293	75.5093	258.991	135.706	118.266	129.854	169.634	293.633	156.062	255.346	136.711	77.2623	131.898	67.7201	147.258	279.86	151.164	146.015	158.016	86.1598	109.564	159.303	148.265	35.3693	203.77	121.792	110.387	142.148	129.754	63.8276	100.104	136.698	116.496	97.9674	131.685	265.694	224.42	0	150.054
Boxmeer	162.905	62.2908	108.18	53.4862	178.025	93.0957	107.311	139.406	94.333	95.6881	103.613	74.7851	203.409	72.0204	105.269	106.049	64.2086	198.353	40.3197	159.087	27.9633	74.6656	79.521	101.096	64.6855	191.114	77.9003	125.703	39.8389	89.3491	52.1699	10.3234	144.654	114.759	67.641	30.5748	40.8437	29.8827	130.579	99.0012	56.0473	87.2134	124.302	96.038	18.3698	156.15	94.3735	150.054	0
Boxtel	184.046	26.1073	84.9691	91.9275	189.662	56.5132	69.0516	123.817	124.025	86.2161	75.5692	32.797	208.973	65.0618	84.7622	89.995	79.9403	218.285	58.2823	178.068	36.299	33.9572	68.9424	63.2737	66.626	208.326	79.925	112.177	60.8039	56.4039	28.9039	51.7782	128.156	72.4641	101.68	16.5836	9.59252	41.5371	110.584	59.764	23.7466	77.5941	100.913	68.2187	23.9299	180.524	126.085	107.773	42.2962
Breda	208.588	29.5566	77.0894	130.166	206.387	34.0563	39.0234	119.31	156.593	93.5064	63.0687	11.2928	219.755	79.7896	80.339	89.7103	107.62	240.958	90.6532	201.136	72.3834	18.1066	79.2577	35.5805	87.9127	229.045	101.622	111.223	95.8147	41.8502	49.8115	91.9528	122.216	32.4464	137.523	54.0327	44.1407	75.5626	102.567	29.1864	39.0374	86.5944	90.0294	58.1026	64.1047	207.618	159.806	67.8155	82.4551
Brielle	212.284	63.5585	56.8332	163.793	198.501	33.1539	18.5143	91.7407	176.93	88.1029	43.7761	65.6006	202.862	88.4595	63.6809	75.2919	125.694	240.186	118.086	202.958	123.071	72.1559	82.7261	24.7603	101.944	225.814	155.93	90.0406	147.388	40.3627	103.72	136.097	92.25	43.703	165.35	95.2589	94.2638	108.046	73.5576	27.5322	92.9522	85.6774	60.2951	46.2699	108.848	215.479	182.029	56.205	125.825
Bronckhorst	112.781	89.1149	107.381	22.6922	132.498	113.205	128.22	124.095	43.6523	81.0684	109.925	112.899	161.614	63.2251	101.686	96.822	29.9416	148.332	27.4881	109.827	78.8916	115.429	71.6549	122.009	49.0956	142.193	127.084	109.764	85.9828	105.051	100.811	50.8455	129.84	148.474	20.6125	65.2031	84.9639	41.4285	121.94	122.788	102.073	75.3646	120.949	103.653	62.8584	105.335	44.6345	183.16	50.9284
Brummen	107.857	82.6719	94.7101	36.7571	123.359	104.165	118.991	110.052	45.1107	67.3137	98.2735	108.765	150.87	50.685	88.7509	83.3358	15.8388	143.154	21.2473	103.653	82.8926	112.157	58.8897	112.92	36.2811	135.617	133.282	95.7376	93.4373	95.2972	101.624	57.8711	115.801	142.143	30.3261	62.8986	84.1155	37.8544	108.273	114.345	101.39	61.9748	107.787	92.3738	63.7867	102.301	48.3274	176.194	55.5004
Brunssum	235.765	109.491	168.842	116.237	253.62	137.376	147.04	206.489	163.757	165.712	159.406	97.8887	279.16	142.423	168.241	172.368	140.017	271.314	116.045	232.977	52.664	91.7902	148.426	142.318	138.241	265.31	11.628	193.997	37.1806	139.454	60.0267	72.6528	211.132	132.305	134.979	88.5281	74.5572	103.403	194.205	137.033	70.6626	156.91	184.857	152.132	76.3748	227.237	161.812	161.304	75.8113
Bunnik	148.069	33.9124	39.7054	93.1585	145.187	43.0899	57.3061	73.5807	104.089	35.2018	37.6827	64.1359	160.567	18.5117	36.8311	39.4499	52.7514	179.791	46.6231	140.195	81.0083	70.5616	18.5884	51.548	29.4704	167.654	130.262	61.1984	103.423	33.2338	80.1494	78.1913	78.3336	86.489	92.5564	44.6004	60.7712	41.5647	62.5458	54.2193	73.3346	26.9148	55.7573	30.8342	58.2357	148.333	108.948	117.918	68.5511
Bunschoten	125.758	57.7074	40.9122	89.7079	121.323	63.2977	75.9451	60.5026	89.3878	16.1506	47.2571	87.994	137.183	7.84043	34.6095	29.6011	40.2678	156.674	46.1865	117.437	97.6072	94.3333	6.69993	70.9427	18.5437	144.167	148.876	46.4284	117.842	52.4114	101.37	87.8304	65.9903	108.775	84.0879	62.3765	81.5059	49.7401	55.0391	74.8941	95.5469	8.2296	53.5501	43.1483	73.9243	127.19	95.2877	138.57	79.5617
Buren	149.146	30.9186	57.8569	78.8847	151.628	52.389	67.4407	90.6685	97.016	49.2557	54.5402	59.8758	170.338	26.713	54.9677	56.6824	47.1802	182.444	33.3813	142.304	64.1102	64.9298	31.8923	61.1912	28.888	171.577	114.693	77.6584	85.7959	44.8493	67.2399	60.0326	95.6382	89.8173	81.2209	28.1436	47.2947	24.3066	80.52	61.9702	62.1614	40.4508	73.9454	47.2082	40.7888	147.412	100.87	123.55	50.3596
Capelle aan den IJssel	188.082	39.8363	38.2008	136.392	177.878	9.5516	12.9309	79.2729	149.556	64.5444	23.1663	52.7593	186.048	61.5214	43.5321	54.7544	98.2471	217.428	90.4782	179.201	101.831	60.3723	56.519	9.63537	74.6172	203.755	140.783	73.6362	126.331	12.7017	87.0567	111.175	81.4181	50.9955	137.654	70.6299	73.8307	81.02	61.5805	16.2766	76.7743	60.6444	48.3916	21.8597	84.8764	190.278	154.525	76.2105	100.852
Castricum	144.003	93.1582	33.3271	144.755	121.019	77.0594	80.378	9.5183	133.976	41.2302	47.4357	118.059	121.055	63.0866	31.7316	28.0564	92.7387	166.384	102.661	133.442	147.993	125.674	54.9126	79.382	74.6846	150.619	196.266	14.4737	170.356	68.4954	144.169	143.071	12.0069	119.984	136.258	111.584	125.981	104.933	8.75865	86.1693	135.732	48.2708	22.223	52.3422	125.211	151.434	141.043	138.505	134.105
Coevorden	30.1381	158.479	144.716	92.1664	66.7531	172.053	185.178	134.532	43.7344	111.323	155.061	187.223	102.844	111.613	137.436	126.928	80.8435	64.9345	102.11	32.1735	163.456	191.577	115.967	180.019	100.642	62.5884	211.577	124.315	170.007	161.404	183.308	135.444	139.311	215.809	72.5782	143.937	165.536	118.939	143.741	183.49	182.773	112.658	150.694	152.042	145.444	20.6506	47.5326	247.315	135.534
Cranendonck	205.111	62.4401	121.864	95.7089	216.876	91.0475	101.723	160.188	137.714	120.788	112.319	54.7817	239.389	98.1803	121.489	126.164	103.118	240.363	78.8686	200.646	16.0351	50.3056	103.378	96.5982	96.2709	232.246	43.3593	148.104	31.684	92.5252	16.831	46.8509	164.677	93.4906	110.962	43.6101	27.4659	63.4562	147.388	91.8307	27.0428	112.002	137.822	105.041	34.6507	199.06	137.782	126.37	43.4209
Cromstrijen	207.696	41.2639	60.7814	145.084	199.511	18.7438	12.7342	101.617	164.17	85.5758	45.7466	39.1898	208.5	78.8399	65.9785	77.0243	113.09	237.981	101.205	199.199	97.5864	45.8905	75.3355	12.9465	90.4315	224.722	129.549	96.2174	121.701	29.8024	77.325	112.947	103.529	28.49	149.13	72.4654	68.7421	88.8332	83.7317	7.11245	66.5494	80.6893	70.3581	43.7555	85.1594	208.914	168.474	56.8932	102.847
Cuijk	155.019	54.1265	96.1708	53.4645	167.88	84.0012	98.6266	126.784	89.0941	83.0323	92.3049	71.1523	192.287	59.366	93.0227	93.5136	53.7592	190.257	29.4267	150.57	36.3001	72.3233	66.9017	92.3196	52.253	182.27	88.1159	113.057	51.8834	79.2768	55.2973	21.7327	132.05	109.874	64.4101	23.4586	39.9787	17.273	118.172	90.8899	56.8035	74.5611	112.204	84.7952	17.3269	149.256	90.1041	145.232	12.6559
Culemborg	156.512	23.6557	46.6247	92.9437	155.191	38.8483	53.7974	83.1553	108.769	45.907	41.3207	54.0156	171.148	27.9191	45.0048	49.1464	57.8341	188.807	47.0689	148.979	72.1055	60.2167	29.2214	47.6361	36.1689	177.04	120.382	71.2318	95.1884	30.7871	69.6551	72.3931	87.697	79.105	94.6005	35.8661	50.4854	38.2498	71.0045	49.0267	62.66	37.6209	62.9036	33.8062	50.1166	156.022	113.082	111.801	62.3635
Dalfsen	64.037	117.277	106.611	67.4762	80.5105	131.119	144.533	104.082	30.7086	73.2673	115.695	146.27	111.138	70.6883	99.4265	89.8029	40.2717	98.9471	63.14	59.1534	127.405	150.85	75.6074	139.222	59.3623	91.039	177.79	91.7678	137.502	120.602	144.712	101.981	109.474	174.543	49.028	104.335	126.203	79.7126	109.777	142.48	143.291	73.2297	114.665	112.083	107.473	60.8864	38.3274	206.273	100.076
Dantumadiel	57.2436	181.617	140.907	156.685	12.5059	181.643	190.435	109.468	113.146	115.223	155.371	211.876	24.0725	130.355	134.662	123.198	120.581	57.1018	144.78	48.6582	210.298	218.238	129.363	187.266	127.418	40.2645	262.297	107.496	223.932	170.757	221.818	188.505	111.532	228.265	137.716	180.59	201.975	159.127	125.979	192.924	217.627	121.826	138.043	156.189	187.904	73.1866	119.564	252.765	184.77
De Bilt	141.984	43.6576	32.3638	97.1824	136.67	47.1175	60.0652	63.2082	103.001	24.7784	34.1993	73.463	150.805	14.2764	28.1574	29.1292	52.2009	172.805	51.093	133.646	91.3305	80.1721	9.71789	54.8949	28.3674	160.13	140.924	50.5729	113.368	36.3029	90.8736	86.7664	68.0961	92.5828	94.4255	54.9788	71.5147	49.1309	53.1249	58.6947	83.938	16.9586	47.7021	28.7435	68.2763	143.277	108.428	122.426	77.455
De Fryske Marren	66.9112	131.599	94.5418	118.004	48.0201	133.005	142.805	71.3394	83.2453	66.0813	108.253	161.887	65.6734	80.3051	87.7723	76.1413	74.2497	89.4743	97.6406	56.1084	162.316	168.205	79.4618	139.157	77.9102	74.5171	214.57	64.6951	177.667	121.996	172.3	142.802	75.2235	179.653	101.098	131.257	152.388	110.836	84.5832	144.469	167.802	72.1554	94.7956	108.163	139.389	76.2823	90.763	205.838	137.96
De Marne	47.5663	199.404	162.668	162.215	20.9762	201.975	211.579	133.212	115.575	135.048	176.782	229.767	39.3223	147.842	156.142	144.551	132.745	34.657	157.082	43.2149	222.686	235.778	147.894	208.058	143.047	19.3877	273.989	130.287	234.255	190.968	236.621	198.688	135.544	248.625	142.608	195.282	217.054	172.473	149.249	213.428	233.293	140.916	160.92	177.017	201.21	63.6312	120.996	274.404	196.089
De Ronde Venen	151.577	54.0082	9.70587	119.482	139.549	42.6033	51.0598	47.247	121.419	27.422	16.9335	80.0857	148.248	34.7534	7.47484	16.6931	72.2093	179.814	73.6623	142.27	109.96	87.5598	26.6125	47.7318	49.141	165.802	157.271	37.8391	133.032	32.2443	104.969	108.458	51.1265	88.9018	115.615	73.7428	86.9314	71.3844	33.2887	53.5508	96.5615	26.2977	25.4769	16.691	87.8879	155.049	127.407	114.098	98.8334
De Wolden	41.5801	137.989	119.959	87.7003	59.9004	149.171	161.817	109.442	43.2604	86.7093	130.778	167.529	93.0827	89.0715	112.676	101.983	62.6625	76.0139	86.062	36.0705	150.502	172.438	92.6296	156.882	79.456	67.9856	200.785	99.0527	160.294	138.341	167.537	124.838	114.307	193.881	68.2888	126.899	148.826	102.501	118.463	160.724	165.819	88.6408	125.519	128.142	130.47	41.2728	49.9714	224.484	123.14
Delft	194.948	56.062	39.4216	151.064	181.154	25.1522	17.0545	75.8308	161.327	70.8076	26.4708	66.197	186.165	72.6022	46.2374	57.8516	110.358	222.742	104.767	185.572	117.93	73.5533	66.3377	20.0952	86.4958	208.377	155.633	73.1366	142.434	27.9312	102.135	127.314	76.8636	54.8782	151.231	86.8497	89.7356	96.3273	57.5869	26.3931	91.6479	68.7344	44.1084	29.7405	101.125	198.346	166.686	72.8843	116.993
Delfzijl	36.8602	215.102	187.954	157.179	54.1771	223.064	234.395	164.542	108.772	156.991	200.905	245.018	80.3425	164.656	180.935	169.388	140.82	6.41886	163.98	43.0349	227.412	250.186	166.728	230.096	156.631	23.1711	276.367	158.982	234.958	212.015	245.561	200.142	167.752	269.014	137.657	205.052	226.968	180.553	178.791	234.698	243.98	161.141	189.111	199.778	208.218	45.5661	111.996	297.675	199.649
Den Helder	130.72	132.913	74.6409	165.68	97.231	118.676	121.749	32.4304	142.869	70.7112	89.0426	159.105	87.1717	94.4022	71.8817	64.6721	113.64	145.241	129.924	119.66	183.61	166.652	87.7332	120.973	102.215	128.441	233.737	42.3874	204.488	109.878	183.037	174.082	30.2315	161.305	153.053	147.531	164.093	136.281	49.9871	127.788	175.23	79.4254	63.409	93.63	160.114	141.912	150.453	177.862	166.16
Deurne	186.064	61.8399	116.776	75.0834	199.935	92.7796	105.439	152.175	117.564	110.297	109.415	64.1967	224.074	86.804	115.196	118.102	85.8145	221.467	61.4805	182.045	4.68584	61.8457	93.1755	99.6669	82.3638	213.94	56.1676	139.208	25.1337	91.777	32.7498	26.2751	157.064	104.662	90.4886	34.3929	29.8801	47.7014	141.154	96.0784	39.7442	101.525	133.041	101.84	20.7959	179.453	117.404	139.095	23.3112
Deventer	90.0289	97.1498	99.8356	44.2976	106.993	115.727	130.131	108.197	31.2583	68.9634	105.785	124.556	136.015	57.7674	93.2142	85.8652	20.0793	125.346	38.0551	85.9504	100.668	128.398	64.8924	124.309	43.8108	118.036	150.735	94.3416	110.414	106.062	119.268	74.8843	113.917	156.147	29.5917	79.9385	101.449	54.8892	109.402	126.491	118.698	65.6714	111.105	100.736	81.5371	84.6633	36.4336	189.449	73.1369
Diemen	139.053	65.5581	17.3987	117.626	125.533	56.8341	65.143	36.9384	114.042	16.6557	30.3408	93.0633	134.013	33.4362	10.1693	2.90568	67.4069	166.459	73.5759	129.476	117.645	100.395	24.9234	61.9718	46.4457	152.185	166.66	25.2674	139.79	46.334	115.474	112.6	41.7014	103.171	111.463	81.2454	96.6721	74.554	27.5498	67.8205	107.691	19.9863	26.0777	30.9597	94.6885	143.332	120.48	127.953	103.533
Dinkelland	74.5581	141.389	145.615	52.8945	109.165	161.977	176.537	148.366	15.9914	113.507	152.271	166.818	144.214	104.371	138.77	130.496	66.6467	108.13	79.4969	76.5471	130.927	169.674	111.288	170.632	90.4512	107.202	174.945	135.495	132.942	152.527	154.738	100.753	153.872	200.87	35.7826	119.555	139.396	95.2158	152.508	172.517	156.453	111.34	155.801	147.35	117.034	61.8436	10.4304	234.847	103.421
Dirksland	227.619	68.2725	73.5288	171.77	215.285	41.8629	27.4404	109.4	188.744	103.574	59.6853	62.0632	220.351	101.334	80.1236	91.751	137.419	256.267	127.269	218.538	123.161	67.3682	96.4582	33.1879	114.071	242.164	150.588	107.395	146.87	51.5485	100.646	139.826	109.929	30.5787	175.101	99.4606	94.4853	115.523	91.2014	32.0608	89.9439	100.33	77.8914	60.9283	111.957	230.136	193.422	38.6404	129.775
Doetinchem	120.189	86.9372	109.689	19.4051	140.177	112.464	127.534	128.644	50.0331	84.9777	111.217	109.301	169.158	65.7263	104.32	100.21	35.4023	155.745	27.2693	117.394	72.2098	111.394	74.2948	121.255	52.0938	149.781	119.736	114.27	78.4744	104.858	95.1003	43.5358	134.367	145.895	24.2904	61.1713	80.0316	38.7114	125.549	121.598	96.9525	78.7264	123.795	104.654	57.4247	112.419	50.2418	180.854	44.3099
Dongen	194.27	15.0101	70.6024	115.165	193.677	32.6717	42.9867	112.355	141.247	82.3097	58.0547	15.6365	208.612	66.4625	72.6177	80.7667	92.5573	227.042	75.2637	187.068	62.4536	22.5569	66.9326	37.7693	73.5239	215.502	98.568	102.901	86.7101	36.5935	44.8535	78.7269	115.827	47.2525	122.18	39.4526	33.6099	60.226	96.6966	33.2302	34.5804	74.786	85.0872	51.8168	50.7537	192.89	144.422	82.4943	68.8895
Dongeradeel	59.4233	190.805	149.843	164.116	17.0634	190.756	199.451	117.729	119.695	124.392	164.36	221.066	21.5556	139.525	143.652	132.217	129.202	53.566	153.459	52.0728	219.043	227.422	138.556	196.329	136.468	37.3832	270.97	116.201	232.378	179.883	230.841	196.9	119.593	237.365	144.958	189.587	211.016	167.961	134.473	202.018	226.72	131.016	146.683	165.259	196.753	75.6812	125.878	261.679	193.344
Dordrecht	191.899	25.0837	51.9701	127.852	185.829	8.96124	20.1047	94.1449	146.735	71.7979	37.6971	34.5347	196.968	62.4513	55.7241	65.7594	95.7619	222.883	83.6806	183.696	85.2348	42.2061	59.7948	14.1976	73.4095	210.075	122.495	86.6604	109.702	16.9425	68.8597	97.6116	96.9104	42.5117	131.6	56.7944	56.6994	71.6027	77.207	11.9218	58.4688	65.9672	64.6083	33.147	70.2824	192.546	150.972	73.9096	87.368
Drechterland	111.771	101.251	52.0435	126.062	90.792	94.5595	101.972	27.3159	107.155	33.7754	66.8039	129.986	96.3392	56.5471	46.2185	35.2665	73.7755	134.881	90.1172	101.235	146.308	137.121	51.1517	99.3065	62.7467	119.471	197.503	19.1261	166.171	84.1261	148.863	134.773	32.2651	140.657	114.307	110.95	129.26	97.3964	38.9603	105.38	142.121	42.4923	49.6025	68.5619	122.614	119.347	114.563	163.769	127.233
Drimmelen	196.977	21.7149	62.1948	125.953	193.001	19.8675	28.345	104.415	148.338	79.4937	48.2734	23.6031	205.475	67.4754	65.4672	74.9781	98.1185	228.718	83.5753	189.159	77.1728	31.2724	66.0448	23.4433	76.9662	216.381	112.231	96.372	101.457	26.9569	58.8556	92.2414	107.355	38.5297	131.32	51.9708	48.3425	69.9614	87.7402	18.499	48.2836	72.9628	75.3155	43.2024	64.3995	196.796	152.104	72.4868	82.193
Dronten	88.2286	94.9999	69.6689	88.5907	84.1122	100.999	112.768	65.1483	67.6917	36.4525	80.6925	125.354	104.069	43.4807	62.3851	51.8298	38.6493	118.434	60.3388	79.4724	124.086	131.3	44.6561	108.211	39.4492	105.918	176.37	52.4486	140.315	89.9708	133.876	106.077	70.6761	146.93	75.2284	92.7658	113.996	72.5961	70.448	112.634	129.629	39.2232	75.9966	78.5113	100.992	91.234	74.9973	175.916	100.48
Druten	147.184	39.2757	72.1085	65.9111	153.988	65.1482	80.2014	102.928	89.3457	59.7839	69.1507	64.5642	175.334	36.1035	68.8047	69.4082	43.0998	181.454	23.1521	141.245	54.1371	68.2358	43.1116	73.8717	32.1463	171.698	106.07	89.4064	73.9953	58.5588	63.0904	45.9494	108.111	98.6787	70.4518	21.7455	43.594	9.95808	93.9462	73.8336	60.2822	51.1164	88.0574	61.8033	30.45	143.875	92.3274	133.322	36.6603
Duiven	127.612	68.9415	93.3466	37.0916	142.083	94.1891	109.261	115.868	62.6304	71.4224	93.8466	92.4827	168.269	50.1652	88.4274	85.4874	29.0151	162.908	10.0325	123.356	63.1787	95.1354	58.7633	102.977	37.83	155.236	113.944	101.535	74.863	86.6842	82.286	39.591	121.496	128.162	40.9675	45.0176	65.4219	20.996	110.98	103.331	82.6623	64.2734	108.064	87.0822	44.2921	121.839	64.494	162.965	36.0449
Echt-Susteren	221.912	94.2607	153.161	103.987	238.563	122.845	133.134	190.518	150.67	149.642	144.036	84.8283	263.614	126.354	152.417	156.391	124.693	257.465	100.573	218.758	36.6057	79.2855	132.36	128.178	122.294	250.994	18.1013	177.971	23.9422	124.4	46.2946	58.3088	195.195	121.181	122.135	72.49	59.2082	87.5539	178.401	123.175	57.0772	140.839	169.236	136.696	60.3203	213.921	149.183	151.84	60.5442
Edam-Volendam	125.478	83.6831	33.6076	121.652	108.273	75.748	83.3106	25.236	110.196	19.807	48.1541	111.83	115.148	43.4407	27.485	16.4639	69.3037	150.877	81.2023	115.384	132.28	119.079	36.4305	80.5308	53.0022	136.001	182.552	10.8545	153.332	65.3539	132.545	123.786	30.9453	121.863	112.519	96.224	113.276	85.6797	26.8709	86.5712	125.272	28.2813	34.0311	49.7467	108.805	131.384	117.208	145.472	115.457
Ede	125.631	55.5823	67.5949	61.5283	131.684	74.7051	89.4458	90.2734	72.7274	45.719	69.4396	83.9963	153.664	23.9835	62.4086	59.3131	22.5282	159.561	16.2312	119.338	74.5343	88.5427	32.5908	83.425	12.5806	149.512	126.814	76.0396	91.9206	65.675	85.4244	59.4774	95.8316	114.344	59.6383	44.0821	65.9018	23.1626	84.805	85.1223	82.436	38.2158	82.0003	63.1918	51.3773	123.175	76.9757	147.708	52.3296
Eemnes	128.758	56.9722	36.0958	94.4125	122.798	60.2613	72.4586	56.8185	94.0153	13.3059	42.847	87.0451	137.447	10.8028	29.7702	25.0813	45.1006	159.169	50.4878	120.21	99.8194	93.6055	4.53854	67.6501	23.2013	146.347	150.684	42.9611	120.569	49.2649	102.262	91.2647	62.212	106.19	88.9259	64.1302	82.5268	53.0771	50.5696	71.8927	96.0045	4.52455	48.7543	39.0907	76.2272	130.645	99.9809	135.362	82.7473
Eemsmond	48.1744	215.638	181.966	169.334	40.7713	220.1	230.28	153.959	121.291	153.161	195.783	245.941	58.2757	164.223	175.27	163.642	145.508	19.5126	169.568	48.7448	234.613	251.657	165.011	226.506	158.159	16.3245	285.064	150.405	244.454	209.043	250.366	209.065	156.47	266.639	149.583	209.198	231.123	185.566	169.641	231.645	247.729	158.479	181.012	195.597	214.014	61.9447	125.715	293.364	207.386
Eersel	202.744	42.5148	103.076	103.243	209.829	69.1376	79.1804	143.082	139.945	106.614	92.2953	32.1672	229.545	85.6699	103.579	109.593	98.7245	237.335	75.8397	197.173	31.1324	28.4677	89.4155	74.2293	86.9152	227.828	62.4491	131.9	53.1971	71.669	8.87181	57.2709	147.201	71.7535	115.584	34.5281	12.5736	59.0665	129.057	69.2351	6.04961	98.0495	118.608	85.3211	33.9468	198.44	141.246	105.61	50.0693
Eijsden	256.595	116.473	177.038	138.768	272.12	141.203	148.787	216.672	185.549	178.182	166.078	98.8202	296.043	155.664	177.395	182.87	158.01	292.136	133.691	253.24	68.1238	91.7267	160.771	144.833	153.374	285.388	16.788	205.011	58.741	145.089	65.0982	92.9827	220.938	127.861	157.012	101.092	83.3142	119.539	202.988	138.844	74.4372	169.412	192.552	159.216	91.0884	248.766	184.048	153.149	94.3794
Eindhoven	193.761	42.9584	102.301	92.3994	202.397	72.2565	83.7169	140.941	129.797	102.418	92.7576	40.0991	223.295	80.4193	102.036	107.011	90.0769	228.579	66.6239	188.505	22.2837	37.7645	85.0297	78.3023	80.0916	219.493	62.649	129.088	46.0478	73.1596	14.9756	46.4747	145.348	80.513	105.02	26.7587	7.89939	50.0667	127.891	74.0097	16.9054	93.6914	118.238	85.4598	23.4628	188.993	130.893	114.971	39.1724
Elburg	87.6775	91.9202	76.0784	74.7734	90.472	102.198	115.072	77.3459	55.9552	42.8079	85.2881	121.94	113.787	42.0605	68.9101	59.5175	26.0693	120.137	49.3359	80.1545	114.472	127.337	45.8311	110.007	33.6289	109.086	166.609	63.9746	129.321	91.4239	126.632	94.4986	82.9929	146.903	61.4747	85.2852	107.031	63.2169	80.7071	113.729	123.337	42.7843	84.6078	81.9526	92.0001	88.1758	62.9802	177.521	89.6436
Emmen	32.7867	169.156	157.663	95.9122	74.8201	183.918	197.281	147.982	48.3714	124.221	167.718	197.398	111.147	123.483	150.391	140.008	91.1136	63.8712	111.117	38.7199	170.359	201.455	128.202	192.008	111.958	65.0743	217.095	137.735	175.225	173.386	191.509	141.435	152.756	227.09	76.9396	152.994	174.299	127.921	157.123	195.273	191.574	125.24	163.935	164.489	153.483	17.7301	50.243	259.054	142.403
Enkhuizen	102.018	108.245	61.71	124.315	80.6383	103.458	111.432	36.2923	101.753	39.913	76.2872	137.522	87.469	61.0473	55.5981	44.3142	72.8928	124.688	91.3642	91.39	150.245	144.5	56.7738	108.544	65.1277	109.254	201.94	29.3335	169.197	92.835	154.535	136.77	40.7191	149.808	111.275	115.599	134.74	100.206	49.0911	114.465	148.277	48.1918	59.8135	77.6012	126.539	110.068	109.28	173.556	129.782
Enschede	87.1932	134.841	144.322	40.9603	120.321	157.213	172.018	150.769	19.786	113.33	149.784	159.009	154.802	101.651	137.732	130.285	63.5719	121.027	72.7231	88.6713	120.034	161.416	109.132	165.963	87.3371	119.74	162.864	137.375	120.89	148.244	144.745	89.5287	156.396	194.327	25.9207	111.154	130.217	87.5325	153.385	167.365	147.066	110.191	155.564	144.383	107.458	74.7704	12.2905	228.776	92.921
Epe	91.7577	88.71	83.7327	59.1685	101.103	103.616	117.471	90.7619	45.9384	51.9974	90.808	117.745	126.925	43.6999	76.9061	68.9793	13.0809	125.938	37.4235	85.7394	103.084	122.431	49.8452	111.933	31.1918	116.511	154.745	76.8899	116.246	93.3839	117.911	80.9581	96.4873	146.26	46.6129	76.9339	98.8895	53.0601	92.1183	114.804	115.769	49.4572	94.2896	86.3452	81.6384	89.4458	52.1649	178.446	77.0405
Ermelo	107.73	71.9246	61.1868	74.2884	108.753	82.8	96.1182	72.4979	68.5463	30.4307	68.2819	102.038	129.266	22.3582	54.4509	47.1583	21.96	140.111	37.4142	100.192	99.1944	107.578	27.4635	90.8299	14.3072	128.759	151.464	58.1743	116.346	72.2076	108.682	83.0343	78.2445	127.013	65.7419	67.521	88.8375	47.834	71.331	94.2365	104.669	26.923	72.3214	64.0673	75.9178	107.831	74.6422	158.064	76.5822
Etten-Leur	212.821	35.2235	76.1134	137.655	208.981	31.9168	33.7024	118.169	162.724	95.3262	61.5421	19.0522	221.049	83.416	80.0407	90.0474	113.098	244.693	97.1674	205.084	80.7624	24.8338	82.0645	31.382	92.5297	232.397	108.674	110.97	104.107	41.2662	57.666	100.197	120.725	24.7674	144.432	61.8	52.547	82.5365	100.927	24.5057	46.9413	88.9299	88.0002	57.4253	72.2971	212.401	166.177	60.0217	90.6203
Ferwerderadiel	67.4559	182.006	138.475	162.917	22.7018	180.248	188.35	104.891	120.651	114.61	153.187	212.089	15.7384	131.231	132.524	121.253	124.421	66.6213	148.358	58.5873	213.517	218.652	129.562	185.483	129.424	49.9743	265.698	104.209	228.041	169.498	223.791	192.798	106.491	226.711	144.276	182.774	203.866	162.111	121.982	191.355	219.144	121.698	134.466	154.502	190.765	83.2903	127.299	250.106	188.58
Geertruidenberg	192.333	14.5946	63.2238	118.53	189.898	24.2414	35.0263	105.24	141.967	77.2777	50.2045	21.5906	203.625	63.3148	65.693	74.4088	92.2109	224.543	76.7244	184.775	70.0623	29.1469	62.7763	29.5806	71.8079	212.56	106.998	96.3058	94.451	28.6272	53.2803	84.5352	108.527	44.9387	124.303	44.2555	41.3329	62.701	89.2038	25.5204	43.002	70.2018	77.319	44.2755	56.7184	191.651	145.542	79.4862	74.4761
Geldermalsen	160.398	18.9198	52.9633	91.0793	160.515	39.8869	54.9592	90.0178	110.005	52.5077	46.5899	49.016	177.221	33.3097	51.6677	56.0281	59.7828	193.149	46.2535	153.162	65.5199	54.8171	35.559	48.6505	39.6504	181.729	113.511	78.1182	88.8348	33.3789	62.8316	67.3321	94.5307	76.918	94.1648	29.4974	43.6031	35.2639	77.6714	49.0627	56.0196	44.0866	69.2294	38.9802	43.9522	159.302	113.926	110.495	57.1541
Geldrop-Mierlo	191.264	50.1222	108.049	85.9652	201.918	80.2595	92.1978	145.559	125.416	105.594	99.3208	49.3234	224.084	82.8514	107.271	111.461	88.4821	226.358	64.4177	186.472	13.1354	46.8584	88.1959	86.6413	80.9091	217.858	58.3549	133.244	37.2873	80.4167	19.6916	38.6536	150.16	89.7223	99.6777	28.274	15.8451	48.5522	133.252	82.6035	25.0545	96.7971	124.164	91.8855	19.9556	185.781	126.04	124.108	32.4864
Gemert-Bakel	177.02	51.5903	104.675	71.1439	189.158	82.8174	96.1278	139.678	110.447	97.771	97.812	58.8262	212.54	74.3061	102.909	105.625	75.1794	212.247	50.8593	172.521	15.6397	57.9196	80.6387	90.1532	70.2361	204.143	67.8535	126.678	37.1213	80.9347	34.6147	25.3016	144.591	99.2805	84.6115	22.27	24.0482	36.041	128.831	87.124	38.3974	88.995	120.953	90.2058	8.25878	171.174	110.992	134.335	17.7221
Gennep	153.789	63.4706	104.709	46.3158	169.137	93.439	108.051	133.996	85.5095	89.82	101.344	79.3002	194.888	66.3781	101.278	101.163	55.5545	189.234	32.0779	149.974	36.9808	79.9479	74.2648	101.748	57.8162	182.015	86.9142	120.07	48.1079	88.6697	59.9266	14.221	139.362	118.538	59.2761	32.4108	46.7005	24.2156	126.107	100.262	62.8326	81.564	120.622	93.8746	23.479	147.102	85.7768	153.907	9.11966
Giessenlanden	174.566	16.1667	44.9173	111.232	170.352	19.7388	34.8063	86.2547	128.608	57.2194	33.8138	41.3891	183.52	44.9709	46.4563	54.5402	77.5993	206.079	66.2001	166.609	77.6777	48.6935	43.3292	28.4946	55.3503	193.672	120.802	76.644	101.999	14.9025	67.396	84.9689	89.8829	59.9968	114.019	44.6819	51.1555	55.2862	71.0561	29.2503	58.2577	50.3772	60.1129	26.7659	59.1445	174.8	132.914	92.0636	74.6494
Gilze en Rijen	202.465	23.4619	78.1503	120.405	202.248	37.9477	46.0015	120.129	148.313	90.858	65.0736	7.05338	217.183	75.0012	80.5129	88.9657	100.259	235.386	82.0938	195.367	62.2365	14.2906	75.5311	41.5532	81.7637	223.948	94.1244	110.999	85.9204	43.4781	41.1365	81.5328	123.451	42.6923	128.383	44.1045	33.7884	66.5072	104.135	35.986	30.4102	83.3728	92.2031	59.2072	53.7243	200.843	151.247	78.0372	72.0872
Goedereede	230.025	76.3612	74.3346	178.95	215.776	48.1049	33.0716	107.488	193.957	105.85	61.5154	71.9112	219.176	105.764	81.2738	92.8572	142.644	257.794	133.843	220.677	132.623	77.3452	100.264	39.3038	119.013	243.326	160.636	106.808	156.468	56.759	110.53	148.461	107.497	40.0921	181.461	107.863	103.863	122.819	89.5109	39.6036	99.8044	103.388	76.5774	63.9319	120.709	233.217	198.895	41.29	138.328
Goes	256.257	88.0144	103.532	192.04	245.192	67.7869	55.2992	139.446	213.637	132.694	89.3824	71.5369	250.545	128.237	109.985	121.586	162.666	285.584	149.768	247.428	133.459	74.0509	124.207	59.9569	140.052	271.724	150.795	137.59	155.393	78.5008	107.058	154.933	139.802	30.9733	197.6	116.645	106.44	136.247	121.285	56.4232	97.2255	128.821	108.033	89.9045	127.125	258.072	217.78	8.46958	145.478
Goirle	202.169	26.6703	85.4812	114.417	204.275	47.4597	56.3893	126.982	145.111	95.0011	73.1747	10.5849	220.79	77.1483	87.1757	94.8154	98.7692	235.701	78.8609	195.532	52.2096	12.0571	78.8157	51.726	82.1583	224.849	83.955	117.094	75.613	51.7504	30.6588	73.2656	130.593	51.0896	123.725	38.4728	24.3878	62.5476	111.613	46.3909	20.0065	87.0504	100.161	66.822	45.9669	199.7	147.564	86.0923	64.2535
Gooise Meren	132.982	58.4144	27.9592	103.074	124.18	57.0774	68.1104	49.5334	101.732	10.253	36.3317	87.7605	136.584	18.831	21.3402	16.6659	53.5339	162.355	58.9216	124.025	105.608	94.6741	10.4893	63.7968	31.8606	148.963	155.747	36.1849	127.034	46.0127	106.028	98.7151	54.7448	103.615	97.4628	69.4551	86.6076	60.5403	42.13	68.6548	99.0971	6.36173	40.1101	33.7244	82.2436	135.761	107.87	131.365	89.909
Gorinchem	175.727	11.8109	49.1188	109.179	172.545	22.2651	37.1407	90.2534	128.125	60.0127	38.169	38.0485	186.384	46.2998	50.439	58.1829	77.4174	207.591	64.747	167.959	73.4815	45.1866	45.4162	30.7946	55.7903	195.418	116.45	80.391	97.8433	18.9194	63.0707	81.502	93.9618	59.422	112.664	40.9733	46.8163	53.0109	75.242	30.6266	54.0013	52.834	64.4122	31.0969	55.3231	175.565	132.221	92.3088	71.1788
Gouda	175.15	38.6297	27.2384	127.433	165.113	17.1405	25.8953	69.3323	137.967	51.5966	12.9178	58.5033	173.996	49.4316	31.6245	42.4477	86.8154	204.469	81.0373	166.244	100.341	66.1972	43.9235	21.9727	63.0004	190.831	142.835	62.3498	124.623	8.86432	89.1401	106.111	72.0762	63.0701	127.399	66.6533	73.6936	73.305	52.4003	27.7313	79.4772	47.7323	40.0164	9.1443	81.2547	177.479	143.17	89.1741	95.8597
Grave	155.78	46.3805	88.7318	59.6223	166.492	76.0268	90.6967	120.408	92.1374	77.1531	84.4794	64.9616	189.705	53.4402	85.8233	86.8328	52.7755	190.76	28.7213	150.808	38.3217	66.7314	60.5868	84.3809	47.819	182.137	90.6074	106.877	56.7316	71.2501	53.0981	29.2635	125.581	102.971	68.9229	16.7165	35.9049	13.1995	111.201	83.0684	53.1324	68.5318	104.845	76.9446	15.7991	150.819	93.7475	138.279	19.4587
Groningen	25.3801	191.87	161.438	144.489	27.6263	197.875	208.691	136.949	96.7327	131.25	174.732	222.076	59.2913	140.718	154.518	142.915	120.505	22.3328	144.473	23.6726	209.401	227.614	142.062	204.621	133.937	8.98601	259.8	131.686	219.204	186.804	225.47	183.804	140.107	244.179	124.742	184.392	206.338	160.573	151.416	209.483	223.049	135.965	161.974	173.989	188.934	41.1223	101.519	271.955	182.136
Grootegast	36.5766	181.658	147.04	144.661	9.09998	185.26	195.336	120.157	98.7502	118.296	160.826	212.013	43.9548	130.117	140.323	128.694	114.327	39.8086	138.663	29.0109	204.27	217.921	130.514	191.596	124.912	23.2014	255.602	115.864	215.958	174.213	218.293	180.388	123.02	231.841	125.166	176.962	198.763	154.072	135.311	196.784	215.067	123.788	146.406	160.662	182.801	52.7423	104.542	258.407	177.703
Gulpen-Wittem	251.891	120.26	180.423	132.386	269.325	146.606	155.15	219.076	179.933	179.244	170.203	105.286	294.426	156.229	180.283	185.046	155.514	287.443	131.401	249.032	66.9121	98.5606	161.869	150.843	152.783	281.342	15.622	206.942	53.2631	149.656	69.2913	88.6147	223.552	136.655	151.154	101.845	85.9613	118.225	206.118	145.144	79.3844	170.438	196.224	163.119	90.528	243.41	177.976	163.316	91.3388
Haaksbergen	94.4315	122.742	134.995	29.3728	124.134	145.813	160.708	144.269	21.5808	105.009	139.656	146.536	157.47	91.6352	128.615	121.811	53.8323	129.143	60.7302	94.6066	107.688	148.861	99.4281	154.592	77.1988	126.47	151.4	130.515	109.396	137.103	132.164	77.3313	149.969	182.169	13.3233	98.6011	117.587	75.1674	145.613	155.77	134.436	101.178	146.936	133.984	94.8309	83.3195	16.8694	216.756	80.4263
Haaren	184.148	17.7537	77.6556	97.2002	187.691	47.8012	60.3581	117.336	126.634	81.3874	67.624	27.5983	205.69	61.4729	77.9045	83.8418	80.46	217.937	60.3631	177.728	45.0063	30.5633	64.4133	54.5561	64.871	207.425	87.1958	106.16	69.5103	47.9953	34.5796	59.3894	121.493	65.7103	105.643	20.8797	17.311	44.1391	103.512	51.1372	27.1383	72.968	93.4079	60.3958	31.4166	181.389	129.167	101.079	49.5784
Haarlem	155.916	76.249	15.7473	140.579	136.905	57.648	60.5782	29.291	136.618	39.1945	28.2041	99.482	139.601	55.7945	17.8169	22.2273	90.6163	180.733	95.86	145.771	134.035	107.154	47.1838	59.6319	69.3686	165.523	180.541	27.2506	157.249	49.6807	127.615	132.523	31.2331	100.186	134.673	97.924	110.247	95.0982	11.3968	66.455	118.67	43.1643	3.57773	33.9471	112.131	161.754	143.211	119.436	122.99
Haarlemmerliede en Spaarnwoude	151.532	75.8643	15.4047	137.015	132.948	58.9817	62.9097	27.3118	132.334	35.0204	29.349	100.071	136.335	52.4895	15.565	18.1533	86.704	176.539	92.6391	141.416	132.595	107.706	43.887	61.5617	65.8117	161.402	179.751	23.5069	155.571	50.4211	127.13	130.144	30.0014	102.479	130.769	96.3359	109.406	92.4833	10.7998	68.2769	118.409	39.392	8.02164	34.3318	110.392	157.302	138.966	122.659	120.735
Haarlemmermeer	159.508	65.8924	6.62601	135.498	143.113	47.1345	50.9502	39.2847	135.117	38.1142	17.578	88.8113	147.802	50.519	12.373	21.9076	87.1708	185.746	89.8867	149.673	124.532	96.4833	42.0909	49.5446	64.7091	170.953	170.376	34.7227	148.016	39.0109	117.268	124.445	41.6791	90.4915	130.959	88.6764	100.172	87.6201	21.9319	56.2708	108.204	39.9161	10.2302	23.3392	103.054	164.365	141.403	111.344	114.707
Halderberge	217.288	41.763	76.1189	145.164	211.895	31.9692	29.9389	117.688	169.004	97.8583	61.2063	27.0709	222.691	87.6911	80.673	91.2049	118.881	248.655	103.894	209.29	89.0247	32.2229	85.6113	29.1509	97.6286	236.007	115.773	111.409	112.29	42.4123	65.5259	108.362	119.88	17.8089	151.427	69.6249	60.8367	89.6857	100.043	22.2261	54.8639	91.9894	86.8183	58.0205	80.4306	217.384	172.669	52.4932	98.7245
Hardenberg	48.9194	136.557	126.118	74.0039	75.4623	151.094	164.545	120.637	27.221	92.6763	135.548	165.134	109.53	90.6837	118.891	108.949	58.7328	84.475	79.9938	46.8407	142.057	169.432	95.6063	159.222	79.1089	79.2347	190.957	109.129	149.723	140.603	161.325	114.719	125.803	194.266	54.2745	121.789	143.426	96.8134	127.813	162.43	160.65	93.0495	133.497	132.046	123.549	42.623	33.4483	226.201	114.226
Harderwijk	103.861	76.5296	60.9621	78.3303	103.328	85.6605	98.5337	68.7438	68.9313	28.6688	69.2528	106.782	123.356	25.7399	53.9741	45.6631	25.7665	135.692	43.166	95.977	105.199	112.498	29.3079	93.4564	19.989	123.976	157.465	54.558	122.321	74.8739	114.412	88.8856	74.4995	130.55	68.5826	73.3327	94.5304	53.846	68.9103	97.2027	110.21	26.9328	70.9825	65.613	81.9006	104.713	75.3866	160.982	82.5406
Hardinxveld-Giessendam	181.962	16.9494	48.3527	117.318	177.271	14.5726	29.1697	90.3431	135.837	63.7292	35.6669	36.4767	189.794	52.3675	50.8255	59.7654	84.9249	213.366	72.8378	173.956	79.0422	44.0431	50.4434	22.8375	62.7934	200.857	119.771	81.5187	103.527	14.3901	66.0118	88.8335	93.6478	52.5473	120.742	48.0731	51.3755	61.1327	74.3798	22.4906	56.2647	57.2202	62.6811	29.4564	62.1361	182.252	140.049	84.7098	78.5234
Haren	17.6015	188.268	160.082	137.715	32.2185	195.41	206.607	137.433	89.7247	129.176	173.04	218.353	65.8512	137.444	153.06	141.514	115.587	23.8701	139.329	17.376	203.891	223.724	139.223	202.362	130.018	15.5231	253.951	131.401	213.134	184.35	220.613	177.833	140.856	241.493	117.964	179.699	201.655	155.612	151.276	207.04	218.488	133.463	161.4	171.966	183.78	33.3223	94.3074	269.893	176.461
Harlingen	87.0984	160.571	111.839	159.007	46.974	155.072	161.857	75.3864	122.987	92.1949	126.82	189.949	36.632	111.922	106.509	95.8099	113.671	94.8557	136.027	76.5131	198.972	196.908	108.629	159.546	113.148	77.9046	251.177	76.6353	215.952	144.693	205.755	181.74	76.443	200.928	142.073	165.789	185.829	147.709	93.0636	165.761	200.002	100.203	106.023	129.036	175.508	101.11	130.343	222.414	176.113
Hattem	74.435	104.939	90.9496	71.3538	82.7277	116.791	129.868	89.2672	43.7364	57.5661	100.306	134.569	109.709	56.4058	83.7481	74.0728	31.6427	107.988	55.963	67.7691	121.587	139.602	60.6807	124.715	46.3948	98.1104	173.118	76.582	134.197	106.104	136.32	98.7352	94.7619	161.022	55.2089	95.2077	117.156	71.5832	94.2643	128.265	133.912	57.8023	98.9504	96.9344	100.199	73.7796	51.1591	192.091	95.2982
Heemskerk	148.97	88.1282	27.7187	144.494	127.085	70.8525	73.7684	16.2498	135.991	40.9101	41.3001	112.319	127.726	61.3612	27.19	25.8649	93.0083	172.069	101.367	138.52	144.209	119.965	52.9349	72.911	73.7452	156.445	191.819	18.5248	166.922	62.5987	139.346	140.553	17.9667	113.365	136.864	107.855	121.475	102.58	1.99843	79.7377	130.688	47.0685	15.5037	46.5946	121.727	155.931	142.918	131.749	131.365
Heemstede	159.822	72.9987	13.3919	140.998	141.475	53.249	55.7619	34.1368	138.686	41.1822	24.0801	95.4627	144.481	55.9886	17.4038	24.247	91.7803	185.039	95.7744	149.764	131.666	103.15	47.4292	54.9504	69.9118	169.926	177.52	31.9412	155.107	45.6687	124.368	131.214	35.8742	95.364	135.759	95.7614	107.33	94.1507	16.0695	61.8091	115.247	44.2535	3.10144	30.3112	110.106	165.359	145.155	114.539	121.541
Heerde	80.1412	100.092	91.1516	63.1785	90.8997	113.939	127.488	93.2998	39.8357	58.2736	99.4174	129.277	118.248	53.5758	84.0912	75.1663	24.288	114.388	48.3212	74.213	113.749	134.018	58.8773	122.105	42.0518	105.202	165.069	80.0516	125.89	103.495	129.313	90.3852	98.9138	157.232	47.7031	88.4466	110.396	64.3461	96.7973	125.26	127.321	57.2061	100.386	95.4677	92.7407	78.0131	46.8718	189.029	87.1889
Heerenveen	47.5787	150.989	116.455	123.959	28.0102	154.193	164.381	92.3885	82.7201	87.2375	130.023	181.352	54.6432	99.4285	109.629	98.0018	86.9312	67.522	111.191	36.5203	176.797	187.393	99.544	160.576	95.0513	52.5492	228.7	86.511	190.199	143.143	189.147	154.768	95.9043	200.767	105.417	147.82	169.421	125.809	106.314	165.726	185.412	92.73	116.741	129.686	154.615	59.4257	89.6832	227.523	151.086
Heerhugowaard	131.4	103.533	46.0513	143.72	106.358	90.3721	94.8059	6.90762	127.876	43.2347	60.8527	129.982	105.679	66.8103	42.6989	35.3408	91.1565	152.338	104.45	120.646	155.042	137.486	59.5312	93.3904	76.2797	136.339	204.705	13.3042	176.464	81.1223	153.712	147.209	11.034	134.378	133.327	118.784	134.868	109.084	24.0398	100.041	145.851	51.6141	37.2587	64.849	131.72	139.782	135.204	153.733	138.827
Heerlen	240.985	114.002	173.582	121.24	258.969	141.523	150.898	211.454	168.874	170.85	163.959	101.485	284.517	147.603	173.083	177.345	145.377	276.53	121.402	238.247	57.8736	95.1942	153.544	146.283	143.53	270.59	12.2793	199.031	42.4618	143.85	64.0355	77.969	216.065	135.078	140.068	93.5963	79.1761	108.72	199.026	140.882	74.5596	162.045	189.554	156.727	81.5887	232.376	166.852	163.406	81.1713
Heeze-Leende	200.547	55.6592	114.979	93.5635	211.343	84.5697	95.5499	153.333	134.173	114.119	105.492	49.5908	233.379	91.6487	114.604	119.324	97.9019	235.681	73.8053	195.829	15.392	45.7437	96.7073	90.3132	90.1489	227.254	50.1962	141.293	35.7798	85.8067	13.7531	45.2301	157.808	89.0657	107.998	37.1521	20.6291	57.9846	140.5	85.7162	22.5049	105.345	130.945	98.1956	29.3454	194.902	134.577	122.576	40.4041
Heiloo	142.421	97.7325	38.0332	147.134	118.225	81.7704	84.9594	5.28286	134.871	44.0002	52.1499	122.761	117.247	66.4339	36.2672	31.8856	94.8812	164.023	105.682	131.76	152.139	130.372	58.4169	84.0366	77.5828	148.104	200.644	15.1601	174.351	73.2124	148.673	146.667	7.38502	124.559	138.109	115.729	130.394	108.487	13.1717	90.8378	140.298	51.4392	26.6918	57.052	129.248	150.295	142.03	142.693	137.812
Hellendoorn	69.9362	120.258	117.934	53.6874	93.9763	137.722	151.836	119.597	13.4007	85.3127	125.503	147.808	126.395	78.3364	110.951	102.245	42.4255	105.491	61.0387	67.6327	121.447	151.627	84.5712	146.173	65.2007	100.072	169.988	106.703	128.699	127.722	141.588	93.7571	125.12	179.043	34.1851	102.901	124.208	77.8273	123.83	148.711	141.481	83.7705	127.491	121.077	103.623	62.6615	20.9531	212.019	93.5393
Hellevoetsluis	217.94	65.0337	62.9131	166.771	204.651	35.8067	20.7331	98.1459	181.315	93.7567	49.5275	64.064	209.231	93.1412	69.6727	81.2992	130.004	246.104	121.445	208.698	123.103	70.2257	87.7208	27.0542	106.369	231.821	154.062	96.3653	147.248	44.1542	102.553	137.483	98.646	38.7194	168.976	96.7132	94.2537	110.752	79.9609	28.2791	91.7684	91.0235	66.6882	51.5249	109.944	220.898	186.264	49.8084	127.271
Helmond	185.487	50.9542	107.116	79.5717	196.898	81.7561	94.3145	143.61	119.187	102.741	99.1596	53.6147	219.648	79.6287	105.913	109.479	83.15	220.656	58.935	180.851	11.3938	51.7994	85.4154	88.5646	76.756	212.364	61.5016	130.983	35.7086	81.0495	26.0822	32.5156	148.352	94.1687	93.3168	25.4982	18.9158	43.4884	131.917	84.9379	30.8508	93.9336	123.333	91.6288	14.684	179.796	119.732	128.867	26.0889
Hendrik-Ido-Ambacht	191.427	30.9379	47.1596	131.908	183.725	2.84572	14.3538	89.0683	148.724	69.6563	32.4271	41.2267	193.67	62.65	51.5513	62.1261	97.4854	221.8	86.9714	182.952	91.956	48.8477	59.0647	8.03503	74.5235	208.641	129.552	82.331	116.447	13.7208	75.9216	103.381	91.5711	43.941	134.758	62.5519	63.5446	75.8114	71.771	9.2321	65.5268	64.518	58.8849	28.8964	76.3481	192.673	153.241	73.0578	93.0922
Hengelo	82.8389	131.091	138.422	41.7584	114.512	152.6	167.307	144.053	12.9228	107.096	144.269	156.012	148.673	96.1606	131.752	124.077	58.1043	117.233	69.009	83.6547	119.466	158.71	103.461	161.315	81.9604	115.153	163.737	130.735	121.736	143.416	143.337	89.3232	149.665	190.609	24.3211	108.515	128.149	84.3956	146.944	162.936	145.164	104.212	149.383	139.034	105.691	71.2172	5.7239	224.822	91.9614
s-Hertogenbosch	173.159	17.8325	72.454	88.5891	177.08	48.9209	62.8784	110.507	116.131	72.5332	64.1289	37.7414	195.691	51.5827	71.7875	76.5646	69.4953	206.975	49.8263	166.763	46.4247	41.3573	55.2716	56.7043	54.1122	196.537	93.0309	98.6664	70.512	46.5829	42.5798	54.7195	114.951	73.835	95.9096	13.9138	23.0809	34.0157	97.7313	54.5396	36.7211	63.9191	88.5816	56.5993	27.7199	170.43	118.872	109.046	44.4777
Heumen	149.971	51.6275	90.2309	53.4324	161.731	80.4977	95.3374	120.084	85.6668	76.2028	87.0175	71.3506	185.713	52.5739	86.8407	86.9727	47.6857	185.064	23.3559	145.213	42.4616	73.248	60.2272	88.9978	45.3008	176.72	94.5573	106.294	58.8154	75.0596	59.2244	28.0749	125.385	109.003	62.3631	23.0993	42.4045	10.3505	111.785	88.0442	59.5986	67.7786	106.155	79.5875	21.3982	144.724	87.2053	144.258	19.5322
Heusden	180.217	8.51207	68.3159	99.4595	181.808	39.4262	52.7516	108.289	125.546	73.4675	58.2179	28.9182	198.68	54.758	68.7284	75.0155	77.5031	213.505	59.4249	173.379	53.7067	33.8732	56.8486	46.7201	59.8401	202.485	96.5896	97.3707	78.1788	38.8039	43.7184	65.222	112.36	63.0626	106.242	24.6977	26.6654	44.2898	94.2313	44.0332	35.5857	65.2554	84.0195	50.9822	37.6613	178.236	128.601	98.1799	55.0737
Hillegom	164.525	69.4359	12.6998	141.742	146.914	48.1957	50.1025	39.8803	141.338	44.1508	19.703	90.8462	150.254	56.7986	18.6825	27.6116	93.5	190.178	96.029	154.567	129.081	98.5456	48.3959	49.4878	71.0184	175.178	174.087	37.5648	152.771	41.2016	120.7	129.92	41.4313	89.686	137.288	93.5037	104.104	93.3837	21.7228	56.3896	111.37	46.2145	8.2449	26.5764	107.981	169.724	147.656	108.752	120.095
Hilvarenbeek	199.238	28.7605	89.1239	107.924	203.071	53.4855	63.4261	129.984	140.288	95.8855	77.6088	18.4792	220.805	76.64	90.2199	97.108	95.3302	233.164	74.3433	192.946	44.1263	17.8975	79.1742	58.4573	80.2529	222.759	77.8125	119.469	67.6299	56.5825	24.0388	65.6568	133.846	59.0429	118.018	32.9086	16.4834	57.7033	115.244	53.4986	14.0895	87.6317	104.29	70.8831	38.7721	196.171	142.419	93.9046	56.8923
Hilversum	135.871	55.047	26.9461	102.9	127.525	53.8586	65.1377	51.7142	103.151	13.6874	34.0732	84.3358	140.022	18.0144	20.8139	18.1016	54.221	165.467	58.1448	127.004	103.048	91.2637	9.40286	60.7082	31.7957	152.166	152.93	38.6964	124.721	42.7877	102.933	96.9455	56.7942	100.339	97.94	66.7926	83.5932	58.8525	43.2496	65.4572	95.8907	8.53369	40.1425	30.975	79.795	138.409	109.151	128.346	87.9763
Hof van Twente	87.1303	117.6	125.504	34.7456	114.188	138.964	153.68	133.087	13.9183	94.7269	130.968	142.878	146.87	82.8359	118.942	111.645	44.7514	122.389	55.6012	86.2277	108.768	145.766	90.291	147.681	68.5531	118.48	154.883	119.467	113.042	129.805	131.571	79.3296	138.763	177.109	15.0613	95.6974	115.768	71.2806	135.022	149.297	132.9	91.4083	136.891	125.621	93.6716	77.4591	13.8269	211.247	80.9394
Hollands Kroon	34.8217	145.936	129.096	89.7641	60.0185	157.859	170.643	118.292	42.9745	95.8152	139.825	175.249	94.7501	97.6096	121.812	111.143	69.5927	70.0938	92.3536	31.311	155.911	179.982	101.412	165.645	87.5327	63.7507	205.527	108.086	164.585	147.075	173.95	129.344	123.089	202.311	70.063	133.675	155.53	109	127.553	169.384	172.631	97.6081	134.679	137.097	136.538	32.5233	48.8432	233.182	128.278
Hoogeveen	16.2038	193.109	166.823	138.073	40.6016	201.283	212.774	145.212	89.7237	135.458	179.533	223.035	73.4285	142.695	159.741	148.252	119.1	19.6263	142.466	21.0424	206.384	228.226	144.864	208.395	134.646	18.4575	255.869	138.818	214.723	190.245	223.987	179.642	148.743	247.138	118.376	183.334	205.27	158.953	158.745	212.918	222.233	139.401	168.622	178.216	186.811	29.4445	93.7226	276.032	178.746
Hoorn	117.957	99.9992	48.1066	130.207	96.0815	91.4582	98.1441	21.0502	112.767	34.103	63.0607	128.167	99.9884	57.5849	42.7887	32.4983	77.7171	140.661	92.87	107.381	147.218	135.427	51.4495	95.7806	65.0651	125.111	197.987	13.6487	167.633	81.2804	148.535	136.93	26.1085	137.162	119.04	111.476	129.125	99.1954	33.085	102.026	141.436	42.9084	44.2786	65.4054	123.596	125.633	120.127	159.386	129.078
Horst aan de Maas	178.191	76.6853	127.121	61.3438	196.009	107.931	121.348	159.486	107.069	115.955	121.493	82.5342	222.461	92.2605	124.612	125.931	83.1067	213.746	59.8845	175.181	22.2201	80.5406	99.6252	115.354	85.0084	207.483	61.7794	145.878	20.7572	105.599	51.3076	14.8147	164.678	123.087	78.7469	46.1179	47.7425	50.2263	150.174	112.35	58.6066	107.433	143.347	113.873	31.5586	170.206	105.871	157.726	20.3537
Houten	152.573	29.3639	40.744	94.8801	149.826	39.3785	53.8783	76.4437	107.594	39.3752	36.9537	59.5312	165.048	23.0908	38.6463	42.3969	56.2991	184.384	48.4594	144.753	78.5411	66.0065	23.0901	47.975	33.4164	172.283	127.122	64.4498	101.377	29.9867	76.4261	77.4191	81.0349	82.1084	95.1423	42.1836	57.2719	41.7967	64.5991	50.2964	69.3279	31.2675	56.9804	29.716	56.2076	152.688	112.281	113.843	67.5665
Huizen	128.082	61.3125	32.6008	99.8244	119.943	61.6486	72.9478	50.4327	97.0726	7.32732	41.3458	91.0366	133.2	17.1945	25.7588	19.3902	49.5062	157.647	56.531	119.186	106.026	97.803	10.1576	68.5338	28.8091	144.385	156.7	36.5515	126.918	50.5769	107.783	97.6665	55.8496	108.074	93.5445	70.1844	88.1599	59.4826	44.7425	73.2566	101.229	2.12236	43.9247	38.6712	82.4771	130.767	103.296	136.168	89.1561
Hulst	256.956	80.3671	111.402	180.956	250.46	69.4472	61.4376	150.968	207.842	136.394	96.4284	56.5752	259.42	127.365	116.913	128.07	158.238	288.095	142.062	248.87	115.238	56.6234	125.008	63.8433	137.306	275.211	126.711	146.733	135.484	80.4591	87.1717	139.802	152.246	22.81	188.91	104.631	90.5072	126.958	132.779	58.0613	78.3895	131.035	119.258	94.8381	112.878	257.098	211.184	24.6497	131.093
IJsselstein	158.198	30.2975	32.6444	105.161	152.722	31.3024	45.0696	71.3277	116.448	39.4556	26.9376	58.7095	165.794	29.153	31.9807	38.1706	65.1256	189.133	58.694	149.937	85.7813	65.783	26.0461	39.4932	41.5823	176.436	132.705	60.5276	109.225	20.9575	80.5939	86.8646	75.4846	76.274	105.034	49.8968	62.3697	51.9587	57.8389	42.7375	72.5071	32.6771	48.8799	19.5376	64.335	159.188	121.397	106.564	76.8537
Kaag en Braassem	167.772	58.1193	11.4091	135.902	152.994	36.697	40.0123	50.1307	139.314	44.3786	8.147	79.1514	158.518	52.0226	18.5505	29.9811	89.8536	194.891	89.6005	158.172	118.5	86.8498	44.2196	38.6609	66.4816	180.368	162.755	45.4663	142.416	29.505	109.25	120.891	52.2821	79.5474	132.94	83.375	92.977	85.2973	32.4457	45.4382	99.8162	44.1572	19.5045	15.4883	97.9573	171.915	145.271	100.878	110.89
Kampen	72.9168	107.549	86.1637	83.5639	74.5718	116.111	128.366	79.6368	54.8431	52.8481	96.922	137.695	99.2612	56.8686	78.8807	68.3594	40.2074	104.536	64.3203	64.815	129.86	143.211	59.4635	123.598	49.579	93.1304	181.833	67.7448	143.81	105.168	142.651	108.602	84.9573	161.507	67.634	101.308	123.087	78.88	86.3708	127.722	139.419	54.9368	92.4068	94.4239	107.687	74.9957	62.4034	191.304	104.409
Kapelle	252.372	81.5128	101.485	185.158	242.674	63.4072	52.0941	138.863	207.971	129.44	86.9518	63.6252	249.224	123.635	107.657	119.171	157.244	282.259	143.531	243.748	125.323	65.8655	120.055	56.115	134.993	268.681	142.367	136.143	147.1	74.3519	98.7263	147.258	139.566	23.1559	191.236	109.422	98.5475	129.626	120.626	51.8255	88.9697	125.102	107.212	86.7841	119.542	253.717	211.926	12.5344	137.91
Katwijk	179.301	65.3469	23.4245	148.599	162.559	38.8835	37.0071	54.7377	152.441	56.8887	18.2711	82.3443	165.813	65.1161	30.692	41.4743	103	205.529	102.173	169.496	127.086	89.9879	57.373	37.8072	79.5739	190.657	169.106	53.2743	151.328	35.1368	115.317	131.653	55.577	76.023	145.994	92.9828	100.392	97.0109	36.5107	44.769	105.366	57.1885	23.1991	25.6078	107.615	183.965	158.421	93.2996	121.51
Kerkrade	241.936	118.927	178.193	121.464	260.882	146.814	156.408	215.653	169.426	174.622	168.829	107.146	286.962	151.245	177.526	181.525	147.659	277.451	123.885	239.465	61.498	100.949	157.379	151.718	146.699	271.858	18.3588	203.076	44.1333	148.902	69.4268	79.6766	220.332	141.054	140.549	97.5922	83.972	111.733	203.502	146.398	80.033	165.826	194.228	161.545	85.1558	232.977	167.141	169.48	83.5674
Koggenland	125.319	100.352	45.2531	136.488	102.05	89.3803	94.9779	13.2263	120.312	37.3167	60.2798	127.668	103.765	61.0305	40.8495	31.9249	83.9221	147.301	97.8608	114.668	150.022	135.067	54.169	93.0694	69.776	131.543	200.205	9.90924	171.032	79.6319	149.863	141.161	18.2909	134.349	125.872	113.942	130.74	103.152	26.8624	99.5333	142.34	45.9437	39.0742	63.4667	126.548	133.254	127.635	155.226	132.986
Kollumerland en Nieuwkruisland	48.4722	188.359	150.389	156.165	9.66199	190.103	199.48	120.609	110.799	123.267	164.596	218.709	32.4999	136.835	143.928	132.359	123.712	44.4377	148.064	41.478	213.743	224.848	136.536	196.055	132.696	27.6975	265.387	117.783	226.198	179.125	226.719	190.642	122.945	236.765	136.791	185.379	207.026	163.065	136.683	201.511	223.055	129.368	148.412	164.988	191.864	64.7526	116.735	262.191	187.555
Korendijk	212.951	51.2903	61.8964	154.563	202.727	25.0774	12.1318	100.948	172.021	89.5606	47.1485	48.864	209.952	85.2907	67.8488	79.2994	120.748	242.441	110.102	204.148	108.027	55.1755	80.9665	16.758	97.6168	228.76	139.019	96.989	132.098	35.38	87.3032	123.293	102.296	29.1245	157.962	82.7114	79.1893	98.3206	82.7687	14.8482	76.5184	85.5198	69.2489	46.8384	95.5553	214.85	176.573	51.2108	113.162
Krimpen aan den IJssel	188.446	37.4482	39.9078	134.955	178.86	6.87756	12.7117	81.2915	148.925	65.2461	24.9003	50.1115	187.493	61.2301	44.9731	56.0408	97.5913	218.051	89.2102	179.662	99.344	57.7337	56.5513	8.22692	74.0755	204.502	138.112	75.3263	123.847	11.6406	84.393	109.061	83.5476	49.4965	136.558	68.4332	71.2721	79.386	63.7107	14.3746	74.1007	61.0196	50.6108	22.857	82.6119	190.415	153.794	75.6842	98.7381
Krimpenerwaard	175.15	38.6297	27.2384	127.433	165.113	17.1405	25.8953	69.3323	137.967	51.5966	12.9178	58.5033	173.996	49.4316	31.6245	42.4477	86.8154	204.469	81.0373	166.244	100.341	66.1972	43.9235	21.9727	63.0004	190.831	142.835	62.3498	124.623	8.86432	89.1401	106.111	72.0762	63.0701	127.399	66.6533	73.6936	73.305	52.4003	27.7313	79.4772	47.7323	40.0164	9.1443	81.2547	177.479	143.17	89.1741	95.8597
Laarbeek	180.968	45.8604	101.142	77.8005	191.531	76.9208	89.8642	137.441	115.725	96.5576	93.4451	51.4367	213.905	73.4801	99.8408	103.311	78.0675	216.02	54.031	176.106	17.2857	50.4901	79.2264	83.9929	70.8582	207.457	67.6016	124.793	41.1447	75.7211	28.6819	32.7176	142.197	91.9263	90.5538	19.3103	16.6166	38.1415	125.84	80.6774	31.3755	87.7502	117.379	85.887	9.60946	175.654	116.608	126.941	24.7175
Landerd	160.121	41.7433	86.9215	64.9833	169.819	71.8899	86.4012	119.994	97.2549	77.4077	81.844	59.5617	192.32	53.8109	84.4174	86.142	56.6102	194.973	32.9829	154.935	36.3391	61.3224	60.4692	80.1142	49.6009	186.075	88.4315	106.711	56.4871	67.6461	48.6156	32.0773	125.051	97.7253	74.2978	11.3465	30.8394	16.5458	110.066	78.5376	48.1088	68.6764	103.136	74.2544	12.7672	155.461	98.9871	133.056	21.8397
Landgraaf	239.114	115.756	174.959	118.848	257.826	143.751	153.446	212.379	166.714	171.341	165.641	104.287	283.808	147.966	174.271	178.251	144.525	274.639	120.715	236.571	58.2168	98.1652	154.097	148.717	143.448	268.952	16.4841	199.796	41.0734	145.761	66.4279	76.6386	217.062	138.533	137.854	94.3126	80.7794	108.494	200.251	143.44	77.069	162.545	191.003	158.346	81.8773	230.256	164.512	167.267	80.4027
Landsmeer	135.867	78.5172	24.0278	126.379	118.425	67.4957	74.0553	23.9489	118.186	22.7237	38.9437	105.487	124.073	44.3606	18.7966	10.289	74.7379	161.296	83.9012	125.805	130.592	112.91	36.2941	71.6645	55.9751	146.364	179.804	12.3769	152.504	57.538	128.624	124.544	28.9728	113.045	118.578	94.2224	109.841	86.364	18.5835	77.9419	120.772	29.5021	23.7397	41.4743	107.497	141.582	125.013	135.684	115.716
Langedijk	134.15	106.451	48.087	148.007	107.977	92.2775	96.0934	6.2873	131.964	47.2852	62.6634	132.466	105.87	70.782	45.2591	38.6205	95.4443	154.366	108.63	123.333	158.689	140.013	63.3814	94.9432	80.4465	138.225	208.127	17.0857	180.26	83.3012	156.877	151.225	8.02081	135.7	137.597	122.38	138.165	113.074	24.5323	101.675	148.873	55.5764	38.0187	67.0383	135.435	142.851	139.311	154.186	142.777
Lansingerland	187.268	47.7934	33.6673	141.363	175.05	18.1968	16.7525	73.1277	151.998	63.1142	19.2261	61.3085	181.67	63.3347	39.868	51.444	100.921	215.735	95.06	178.088	109.954	68.8924	57.3815	16.4448	77.0786	201.67	149.411	68.7036	134.433	18.5756	95.669	118.216	74.8604	56.3542	141.574	77.9796	82.1679	86.7267	55.1093	23.4258	85.4112	60.3428	41.6742	20.8893	92.3873	190.2	157.271	78.4101	107.905
Laren	131.84	56.4606	31.5246	98.8333	124.528	57.4587	69.1703	53.6378	98.4628	12.057	38.6799	86.2001	138.04	14.4703	25.195	21.0265	49.6818	161.785	54.5629	123.102	101.917	92.9549	6.24877	64.5665	27.6265	148.689	152.343	40.0924	123.117	46.4002	103.123	94.5004	58.9103	103.728	93.4983	65.9045	83.5578	56.3098	46.4931	69.0886	96.4721	4.51115	44.2565	35.3148	78.4591	134.12	104.476	132.273	85.7685
Leek	28.6269	180.835	148.673	139.442	16.6039	185.78	196.314	123.656	92.8348	118.961	162.137	211.136	51.9024	129.44	141.813	130.192	111.463	35.5938	135.695	21.4998	201.102	216.858	130.361	192.368	123.407	20.3423	252.092	118.529	212.047	174.711	216.024	176.506	126.801	232.221	119.823	174.771	196.661	151.432	138.214	197.361	213.167	123.99	148.885	161.602	180.037	44.8209	98.3592	259.529	174.221
Leerdam	166.152	16.2756	46.221	101.453	163.658	29.5779	44.6459	85.6588	118.752	52.1911	37.8393	45.9042	178.383	36.8982	46.1826	52.4424	67.8855	198.164	56.2135	158.459	72.8171	52.6019	36.6913	38.374	46.1203	186.139	118.647	74.8051	96.7188	22.9341	66.283	77.1416	89.7717	69.0823	104.009	37.9295	48.3078	45.7554	71.8719	39.2582	58.1771	44.529	62.2381	30.2548	52.5627	165.905	122.981	101.759	66.8811
Leeuwarden	64.2114	168.181	125.639	150.812	22.6966	166.929	175.352	93.643	110.019	100.98	140.224	198.301	28.416	117.337	119.524	108.147	110.961	70.7089	134.775	54.1144	199.798	204.83	115.752	172.336	115.535	53.7678	252.011	91.891	214.593	156.121	209.886	179.445	95.7067	213.474	132.51	168.889	189.958	148.357	110.223	178.114	205.229	107.949	122.38	141.297	176.974	79.069	116.933	237.44	175.045
Leiden	178.344	60.224	21.9303	144.488	162.854	34.1157	33.4292	56.9773	149.526	55.049	13.9028	77.577	167.217	61.6312	29.1605	40.4511	99.6584	205.199	97.9975	168.691	121.973	85.24	54.15	33.6338	76.0577	190.542	164.04	54.2519	146.226	30.0264	110.258	126.766	58.2672	72.8477	142.333	87.9474	95.2712	92.4061	38.7595	40.6154	100.343	54.6208	25.2422	20.9269	102.578	182.576	155.376	91.7844	116.601
Leiderdorp	175.248	58.1043	18.8813	141.035	160.286	33.3035	34.2047	55.7075	145.985	51.7346	10.4916	76.6155	165.248	58.0773	26.0263	37.4532	96.1024	202.339	94.5602	165.652	119.579	84.3042	50.5968	33.7461	72.506	187.778	162.274	52.1792	143.758	28.1581	108.538	123.799	57.3272	73.7965	138.795	85.2493	93.168	89.1733	37.6097	40.6945	98.7551	51.1392	24.1418	17.7417	99.8824	179.337	151.827	93.8784	113.665
Leidschendam-Voorburg	187.22	59.0994	30.9197	149.019	172.227	30.0169	25.8215	65.9974	156.438	63.4732	19.9748	72.9732	176.579	67.9236	38.0221	49.4919	105.99	214.386	102.496	177.659	121.292	80.5154	60.9611	27.3584	82.1829	199.809	161.226	63.6585	145.732	29.1058	107.474	128.37	67.002	64.5595	147.934	88.5846	93.7395	95.5182	47.7517	34.1923	97.2302	62.3225	34.2958	25.281	103.114	191.149	162.079	82.4115	118.097
Lelystad	100.511	91.3677	55.917	102.856	89.0856	92.0551	102.369	47.7676	85.0469	25.0875	68.5145	121.461	103.192	41.2089	48.7548	37.4139	50.8322	128.141	68.9298	90.8831	128.866	128.011	38.9191	98.4467	43.1768	114.268	180.861	35.0823	147.205	81.0158	134.973	114.432	53.3304	138.664	90.9862	95.0325	115.033	78.2588	53.5118	103.576	129.458	31.1992	60.1151	67.6573	105.231	105.376	92.3049	165.611	107.633
Leudal	206.949	80.0443	137.894	91.0738	222.572	109.656	120.855	174.598	136.582	133.356	129.362	74.408	247.284	109.993	136.859	140.469	108.561	242.472	84.349	203.47	20.2321	69.8575	116.12	115.573	105.813	235.599	33.2783	161.896	14.5535	110.338	36.2331	43.5495	179.353	112.926	108.431	56.4518	45.1563	71.0969	162.863	111.034	46.6499	124.56	154.061	121.919	43.915	199.464	135.564	145.362	44.6247
Leusden	130.73	49.0013	49.2693	79.7998	130.5	61.2355	75.2747	73.9774	86.3145	30.0064	51.8735	79.2358	148.593	6.35861	44.0977	41.6729	35.0778	163.083	34.3193	123.207	83.8501	84.9921	14.6004	69.6217	11.3708	151.517	135.361	60.0827	103.904	51.161	88.969	74.1155	79.3632	104.349	76.7269	49.0757	69.0118	35.9424	67.0704	72.4004	83.8497	21.5603	63.7184	46.1186	60.1418	130.473	91.4319	136.082	65.6909
Lingewaal	170.056	11.4355	50.3431	102.104	168.182	29.0732	44.0669	90.2391	121.256	57.0077	41.0989	41.2029	183.152	41.1677	50.6394	57.1749	70.7464	202.292	57.6297	162.498	69.4855	47.8211	41.3577	37.7247	49.6414	190.415	114.46	79.5357	93.6012	24.1616	61.8066	75.51	94.2765	65.9045	105.551	35.4875	44.1989	45.9872	76.1748	37.75	53.5158	49.2871	66.2029	33.6262	50.058	169.513	125.265	99.1834	65.1977
Lingewaard	133.98	62.5061	90.4863	42.3585	147.181	88.6107	103.681	115.345	69.7125	70.7918	89.9641	85.4946	172.495	48.4412	85.9756	83.9366	33.2401	169.173	9.87322	129.456	57.29	88.067	56.906	97.3655	37.4968	161.162	108.651	101.12	70.5261	81.5491	75.4344	35.9945	120.89	121.518	47.8085	37.9193	58.3656	14.2848	109.372	97.4294	75.6185	63.1439	105.634	82.9814	37.5381	128.538	71.5955	156.433	30.969
Lisse	168.869	66.1253	14.1088	142.38	151.979	43.4374	44.7214	45.3512	143.767	47.2195	16.1622	86.4363	155.676	57.8167	21.0887	31.2599	95.1578	194.938	96.3094	159.011	126.576	94.1373	49.6479	44.3002	72.2061	180.051	170.729	42.8619	150.473	37.1159	117.168	128.648	46.8009	84.2782	138.671	91.3912	101.025	92.7049	27.1645	51.2359	107.649	48.3858	13.649	23.5684	105.959	173.742	149.937	103.317	118.696
Lochem	96.113	98.3464	107.124	33.3094	116.221	119.36	134.085	118.074	29.5984	77.5191	111.907	124.304	146.146	63.8227	100.774	94.1944	25.9573	131.651	36.7409	93.0556	94.9779	127.546	71.5574	128.079	49.418	125.422	143.761	104.047	102.748	110.233	115.589	67.5357	123.817	157.808	19.0664	77.9196	98.7346	53.0367	118.347	129.705	115.994	73.3852	119.22	106.373	77.5502	89.1128	32.6607	191.794	67.0692
Loon op Zand	189.267	11.4731	70.9648	108.395	189.882	36.3626	48.0284	112.117	135.072	79.8462	59.3533	19.74	205.797	62.5874	72.3064	79.6867	86.891	222.348	68.936	182.278	57.0362	25.4291	63.8286	42.4403	68.6585	211.098	95.6951	101.997	81.4572	38.446	41.9362	72.134	115.857	54.0218	115.611	32.6504	28.3933	53.6527	97.1032	38.5775	32.345	71.975	86.0412	52.6304	44.1857	187.513	138.112	89.289	62.2295
Lopik	165.33	26.6622	34.0533	110.197	159.447	24.2355	38.2882	74.6799	123.103	45.7625	25.1673	53.3301	171.868	36.2648	34.8761	42.6151	71.7667	196.183	63.9704	157.039	85.5066	60.6274	33.0995	32.5624	48.4131	183.403	130.794	64.7717	109.413	14.2433	77.9121	89.0952	78.482	69.1881	110.91	50.5065	60.5653	55.7975	60.0273	35.6135	69.2376	39.4164	49.837	17.5667	65.1288	166.33	127.921	99.441	78.9108
Loppersum	36.9307	209.697	179.148	158.746	41.3471	215.821	226.586	153.608	110.459	149.161	192.544	239.869	65.8563	158.615	172.268	160.653	137.595	8.13202	161.363	39.3575	225.89	245.346	160.011	222.545	151.64	10.3628	275.824	148.904	234.883	204.749	242.621	199.657	156.533	262.134	139.025	201.668	223.623	177.632	168.508	227.427	240.423	153.917	179.321	191.879	205.815	49.7728	114.543	289.839	198.418
Losser	81.8631	144.689	152.034	50.9206	117.697	166.495	181.217	156.292	23.4791	120.397	158.096	169.161	152.934	110.01	145.303	137.394	71.9815	114.643	82.5601	84.5066	130.245	171.643	117.234	175.216	95.8459	114.59	172.52	143.23	130.599	157.336	155.069	99.673	161.843	204.201	36.2216	121.386	140.535	97.6182	159.882	176.794	157.395	117.783	162.715	152.913	117.79	68.3616	16.3892	238.526	103.212
Maasdriel	166.936	16.1837	64.5816	88.1111	169.544	45.0833	59.7215	102.076	112.274	63.984	57.087	42.3766	187.562	43.3538	63.5968	68.0798	64.0305	200.4	46.3753	160.233	53.871	47.0485	46.76	53.4046	46.925	189.609	101.452	90.1342	77.5498	41.0671	51.1277	58.6611	106.579	75.3879	93.7033	18.6822	31.6567	32.0706	89.5852	52.2549	44.9349	55.3956	80.7943	49.4841	33.3099	164.799	115.486	110.131	48.3405
Maasgouw	214.135	86.5424	144.993	97.2377	230.214	115.635	126.37	182.061	143.345	141.029	136.14	78.8734	255.062	117.713	144.117	147.93	116.256	249.675	92.0799	210.802	27.9501	73.789	123.764	121.252	113.628	242.981	25.7823	169.446	17.989	116.779	40.2594	50.5406	186.773	116.378	114.995	63.9639	51.4936	78.9141	170.115	116.467	50.9805	132.229	161.114	128.749	51.6614	206.417	142.105	147.981	52.2028
Maassluis	206.001	59.8548	50.6289	158.711	192.346	28.8408	15.3451	86.2171	171.024	81.8206	37.4926	64.663	197.039	82.4546	57.4385	69.0564	119.843	233.928	112.792	196.676	120.378	71.5592	76.5963	21.0678	96.05	219.583	154.981	84.1058	144.802	35.0228	102.201	132.224	86.9297	46.7887	159.856	91.4197	91.6955	103.212	67.9904	25.1978	91.4927	79.4397	54.6248	40.079	105.266	209.218	176.195	61.9517	121.92
Maastricht	249.644	108.81	169.347	132.547	264.684	133.861	141.721	208.897	178.953	170.367	158.487	91.7461	288.407	147.862	169.653	175.078	150.564	285.169	126.225	246.145	60.5849	84.7703	152.955	137.657	145.651	278.238	10.8921	197.21	52.5323	137.568	57.4359	86.1288	213.179	121.856	150.543	93.2939	75.5227	111.924	195.274	131.752	66.9231	161.597	184.901	151.589	83.4048	242.032	177.63	148.118	87.1429
Marum	33.2557	176.601	143.112	138.874	11.6068	180.768	191.071	117.424	93.0955	113.85	156.726	206.942	47.8656	125.098	136.313	124.684	108.675	41.8486	132.999	24.6244	198.58	212.784	125.705	187.227	119.606	26.0366	249.863	112.55	210.173	169.708	212.793	174.603	120.501	227.292	119.395	171.476	193.304	148.476	132.163	192.322	209.665	119.129	142.984	156.369	177.184	49.0879	98.9624	254.225	171.963
Medemblik	116.177	107.938	55.0484	135.848	91.6293	98.8107	104.998	22.1191	116.027	41.9289	70.0726	135.995	93.3874	65.2666	50.1068	40.1886	83.5844	137.227	99.7434	105.402	154.982	143.281	59.3142	102.864	72.1905	121.332	205.861	19.7202	175.214	88.779	156.504	144.181	25.983	144.218	123.926	119.328	137.08	106.613	37.4023	109.214	149.41	50.7355	49.6381	72.7807	131.334	124.771	123.494	165.64	136.485
Meerssen	243.738	106.042	166.394	126.257	259.294	132.004	140.445	205.481	172.823	166.333	155.916	90.5719	283.401	143.602	166.453	171.543	145.197	279.276	120.893	240.358	55.4196	83.8521	148.925	136.163	140.933	272.503	4.43293	193.572	46.2115	135.233	54.8557	80.1427	209.862	122.288	144.351	89.0374	72.1192	106.895	192.201	130.441	64.8038	157.542	182.098	148.898	78.5852	235.981	171.418	149.644	81.5011
Meierijstad	177.522	28.4337	84.4672	84.7762	184.098	59.6185	72.9254	122.056	116.86	82.9419	76.1692	39.7778	204.2	60.9467	83.6388	88.0024	73.3977	211.92	51.3062	171.722	34.3973	41.2074	65.544	66.9317	61.2624	202.205	81.5337	109.931	58.6087	58.1987	33.2106	45.8841	126.601	78.962	94.4083	9.43639	13.2966	34.5021	109.618	64.0177	29.7855	74.203	100.62	68.6536	17.9255	173.74	118.858	114.322	36.0675
Meppel	48.0397	131.7	110.079	91.0536	57.0088	141.026	153.236	98.1651	50.1766	77.1222	121.412	161.632	87.6839	81.5793	102.807	91.884	59.1952	80.491	83.3519	40.3807	148.734	166.882	84.3781	148.503	73.2412	70.3501	199.846	88.0057	160.147	130.083	164.067	124.575	102.986	186.346	72.317	122.972	144.92	99.2433	107.549	152.636	161.658	79.7361	114.979	119.168	127.747	50.6387	57.4187	216.213	121.948
Middelburg	267.36	101.561	112.997	205.713	254.726	79.9382	66.5869	146.799	226.484	143.357	99.4149	85.4136	258.538	140.274	119.729	131.359	175.359	296.03	163.085	258.314	147.232	87.7799	135.829	71.739	152.47	281.856	163.156	146.093	168.985	90.3608	120.585	168.843	146.675	44.8529	210.972	130.478	120.326	149.807	128.863	68.8662	110.877	139.993	115.936	100.675	141.03	269.669	230.774	12.2332	159.381
Midden-Delfland	199.271	57.4092	43.788	154.07	185.51	26.1842	15.574	79.8127	165.137	75.113	30.7703	65.4788	190.373	76.4485	50.6068	62.2216	114.074	227.109	107.901	189.913	118.867	72.6799	70.3445	19.8416	90.2298	212.747	155.388	77.382	143.36	30.4848	102.119	129.229	80.7046	51.6578	154.621	88.5865	90.4428	98.9999	61.5686	25.4547	91.529	72.9205	48.1333	33.7455	102.711	202.605	170.423	68.6353	118.907
Midden-Drenthe	20.2916	159.031	137.241	106.053	46.093	168.912	181.079	121.577	58.7714	104.63	148.971	188.75	81.9636	109.355	130.003	118.858	84.241	54.4607	107.596	14.96	171.76	193.776	112.263	176.376	100.468	47.3859	221.67	112.862	180.845	157.967	189.106	145.54	125.915	214.174	86.3276	148.478	170.407	124.071	132.75	180.521	187.394	107.547	141.14	146.918	151.968	24.8025	64.1494	244.091	144.246
Midden-Groningen	24.9955	202.056	174.867	146.661	43.8599	209.868	221.207	152.091	98.2525	143.813	187.759	232.021	73.7805	151.517	167.83	156.296	128.21	10.5721	151.579	30.0142	215.447	237.246	153.543	216.901	143.63	15.6016	264.838	146.204	223.63	198.819	233.101	188.603	155.435	255.83	127.002	192.443	214.38	168.067	166.064	221.502	231.338	147.944	176.226	186.597	195.918	36.5311	102.012	284.485	187.786
Mill en Sint Hubert	160.546	48.5536	93.9577	60.3593	172.129	78.9877	93.4003	126.312	95.5558	83.2276	89.1046	64.3635	195.669	59.5251	91.283	92.6251	58.1834	195.659	33.9057	155.817	32.3181	65.4247	66.5578	87.1356	53.9986	187.315	84.5845	112.855	50.5911	74.9158	48.9366	24.7751	131.446	103.337	71.2306	17.1827	33.1026	19.204	116.808	85.3703	50.0207	74.5773	110.138	81.522	10.9136	155.169	96.7465	138.705	14.5378
Millingen aan de Rijn	136.26	66.8765	97.4849	37.3969	151.37	94.0814	109.118	122.479	69.5525	77.9247	96.6213	88.135	177.552	55.6118	93.0589	91.1063	38.2349	171.644	16.5429	132.25	54.3636	90.141	64.0688	102.78	44.5527	164.233	104.754	108.24	65.5496	87.4519	74.8396	30.3319	128.033	125.245	45.4842	39.9405	58.9872	19.0773	116.537	102.503	76.0463	70.31	112.711	89.5473	36.8323	130.021	70.6764	160.373	26.8954
Moerdijk	210.655	37.1182	68.8632	141.258	204.771	24.6713	23.8445	110.518	163.56	90.6996	53.9795	28.4117	215.402	81.0859	73.3766	83.9065	113.093	241.815	98.9985	202.552	88.7169	34.7402	78.7285	22.2768	91.4261	229.056	118.562	104.127	112.482	35.1367	66.9494	106.234	112.782	23.7933	146.758	66.5889	60.0583	85.3576	92.9433	15.2963	56.1704	84.9536	79.7785	50.721	78.2626	211.003	167.421	57.0713	96.3679
Montferland	125.989	81.8329	107.573	22.8419	144.905	108.134	123.207	128.505	56.3466	84.3795	108.296	103.48	173.226	64.0251	102.494	99.0563	36.9929	161.537	24.2952	122.937	65.9173	105.406	72.6363	116.897	50.9898	155.27	113.873	114.126	72.8625	100.902	88.7283	37.6359	134.191	140.491	30.5482	55.2619	73.796	33.6243	124.513	116.975	90.6647	77.665	122.087	101.537	51.1007	118.498	56.6246	175.559	37.9876
Montfoort	160.732	34.5611	26.4573	112.005	153.239	28.3174	40.793	66.7194	121.695	39.1795	19.6636	61.1032	164.748	33.3176	26.926	34.7832	70.5197	190.943	65.4817	152.153	92.2948	68.4629	28.5176	35.7368	46.7157	177.821	138.362	56.858	115.943	17.2922	85.6907	94.0908	70.5559	74.6192	111.316	56.7033	68.0468	59.196	52.2483	39.9525	77.1336	33.6641	42.4925	12.2831	71.2268	162.4	126.874	103.412	84.0522
Mook en Middelaar	150.908	57.172	96.7335	49.2889	164.39	86.5437	101.302	126.143	84.6508	82.0684	93.545	75.2201	189.257	58.5453	93.2799	93.2121	50.3233	186.195	26.1512	146.588	40.0286	76.5626	66.3566	94.9729	50.4744	178.376	91.4603	112.266	54.2135	81.3606	59.7453	21.9282	131.485	113.643	59.9434	27.2163	44.4139	16.2858	118.123	93.8021	61.2742	73.7456	112.631	86.1066	21.803	144.986	85.628	148.977	14.388
Neder-Betuwe	143.233	40.3272	67.9486	66.9645	149.068	64.1362	79.2072	97.7634	87.2908	54.3901	65.8707	67.1938	170.035	30.6832	64.3206	64.4285	39.4452	177.273	22.0229	137.051	59.6718	71.3292	37.8877	72.9264	26.775	167.245	111.58	84.1464	79.4213	56.7922	68.0037	50.6588	102.995	99.828	69.9352	26.7139	48.3184	13.0607	89.1845	73.4097	64.72	45.7651	83.7312	58.6851	35.9803	140.381	90.6741	134.095	41.6613
Nederweert	202.945	71.9836	129.967	89.3341	217.263	101.64	112.949	166.944	133.576	126.046	121.332	67.0035	241.306	102.817	129.023	132.813	103.144	238.401	78.8117	199.112	13.3442	62.7792	108.749	107.622	99.1894	231.085	38.9452	154.354	19.1683	102.277	29.4088	40.7224	171.652	106.02	105.893	48.8701	37.1096	64.8316	155.023	103.158	39.47	117.241	146.114	113.899	36.9227	195.977	132.983	138.946	40.0495
Neerijnen	162.581	17.9223	59.6524	87.8022	164.349	43.7272	58.6713	96.5658	109.579	58.2465	52.9465	46.4303	182.015	37.7971	58.3582	62.5185	60.4057	195.8	44.4018	155.683	58.8163	51.5836	41.0334	52.3251	42.1298	184.788	107.002	84.5076	82.1715	38.4266	56.8657	61.4443	101.128	77.3716	92.1971	22.864	37.366	31.5572	84.3629	51.9283	50.5856	49.6642	75.913	45.3255	37.3917	160.835	113.103	111.66	51.189
Nieuwegein	154.814	30.8623	34.8178	101.04	150.212	35.1856	49.165	72.0009	112.281	37.74	30.5042	60.1758	164.069	25.4276	33.3155	38.2987	60.9498	186.025	54.5446	146.682	83.8503	67.0398	23.1435	43.5047	37.485	173.515	131.604	60.6138	107.001	25.0569	80.0769	83.7129	76.3764	79.5726	100.793	47.6702	61.4017	48.2457	59.3176	46.505	72.3984	30.3977	51.0952	23.2903	61.9262	155.556	117.195	110.317	73.7996
Nieuwkoop	161.157	50.443	10.4878	125.115	148.924	34.4293	41.7454	52.6337	129.6	36.976	7.3817	74.2516	156.864	41.6253	14.3562	25.5126	79.6354	189.402	78.781	151.869	109.322	81.8683	34.1503	38.777	56.0664	175.346	154.897	45.0637	132.977	24.8856	101.819	110.513	55.7927	80.1259	122.426	73.7117	84.7047	74.5881	36.5717	44.8963	92.835	35.2109	25.7076	8.61192	88.2022	164.512	135.393	104.611	100.592
Nijkerk	121.389	58.7047	51.2259	79.0714	120.736	69.1806	82.7081	70.093	80.1842	25.5684	56.397	88.9786	139.226	8.79068	45.1204	40.1732	30.0534	153.488	36.1783	113.696	91.6012	94.7677	15.5885	77.3088	8.05924	141.8	143.505	55.8204	110.66	58.6979	98.1901	79.3278	75.6842	113.258	73.6064	57.7588	78.2285	41.7808	65.5398	80.5682	93.362	18.6904	64.1842	51.5358	67.9227	121.584	85.7933	144.387	71.6151
Nijmegen	143.322	53.9569	87.7693	50.3175	155.006	81.486	96.4838	115.868	79.7791	71.6284	85.6501	75.7527	179.184	48.2511	83.9291	83.2577	40.936	178.375	16.5967	138.496	49.1536	78.1368	56.256	90.1397	39.7757	169.972	101.16	101.901	64.767	75.2363	65.6666	32.4047	121.262	112.414	57.4952	27.9159	48.3282	6.9017	108.374	89.7011	65.5919	63.4138	103.442	78.3804	28.0461	138.245	81.6361	147.5	25.0264
Nissewaard	213.496	58.1106	59.7066	160.106	201.386	29.2136	14.1897	96.7799	175.405	89.4496	45.6482	57.803	207.082	87.5769	66.1812	77.7955	124.07	242.173	114.951	204.411	116.309	64.1881	82.4953	20.4144	100.555	228.118	148.023	94.0145	140.499	38.0894	96.1448	130.549	97.6793	35.8938	162.587	89.7832	87.4597	104.022	78.5344	21.3447	85.3624	86.235	65.0788	46.8075	103.012	216.072	180.241	52.163	120.339
Noord-Beveland	256.082	91.5237	101.797	195.792	243.549	68.91	55.3739	136.103	215.663	132.074	88.1507	77.334	247.698	129.152	108.497	120.128	164.47	284.759	152.67	247.032	139.566	80.4167	124.618	60.6166	141.468	270.608	158.546	135.087	161.912	79.2293	113.757	160.05	136.134	37.0961	200.589	121.077	112.068	139.72	118.086	57.9869	103.709	128.727	105.056	89.3947	132.126	258.435	220.047	14.3379	150.416
Noordenveld	21.0127	178.277	148.59	133.051	23.7672	184.509	195.476	125.568	85.9727	118.019	161.698	208.481	59.6042	127.149	141.608	130.035	107.181	34.9247	131.244	13.7211	196.365	214.02	128.573	191.333	120.349	22.39	247.016	119.599	206.658	173.44	212.075	171.178	128.997	230.748	113.363	170.947	192.886	147.243	139.456	196.126	209.557	122.572	149.662	160.794	175.685	37.0797	91.2842	258.757	169.241
Noordoostpolder	70.8166	117.209	85.8267	102.22	61.6782	121.235	132.082	70.1811	70.9133	54.6259	98.4885	147.572	82.4119	65.6498	78.7056	67.272	57.3603	98.2728	80.7735	60.975	145.616	153.634	65.9067	127.958	61.8801	84.7941	197.84	60.573	160.78	110.163	156.285	125.906	74.9382	167.636	86.0454	115.088	136.437	94.176	80.3846	132.833	152.145	59.4014	88.7881	97.4077	122.82	76.882	78.5307	195.365	121.09
Noordwijk	174.085	69.1911	19.9666	147.975	156.355	44.4625	43.7441	47.7696	149.622	52.9738	19.865	87.8659	159.035	63.5588	26.9068	36.8138	100.984	199.754	101.807	164.145	130.31	95.5461	55.4405	44.1596	77.9695	184.724	173.526	46.8098	154.368	39.4409	119.817	133.339	48.5636	82.9346	144.449	95.5242	104.231	97.7838	29.5646	51.1409	110.072	54.2431	16.3969	27.483	110.136	179.175	155.795	100.195	123.314
Noordwijkerhout	170.693	69.4577	17.3067	145.955	152.919	45.9101	46.1419	44.6903	146.808	49.9134	19.5968	89.1409	155.752	61.286	24.0101	33.5886	98.4709	196.312	99.936	160.737	130.119	96.8363	53.0503	46.1861	75.643	181.278	173.997	43.403	154.057	40.1427	120.376	132.356	45.6952	85.5246	142.074	95.0183	104.416	96.4164	26.4503	53.1593	110.772	51.4882	13.1166	27.0985	109.596	175.85	153.04	103.386	122.397
Nuenen, Gerwen en Nederwetten	187.935	44.1773	101.939	85.5328	197.531	74.5469	86.7541	139.549	123.293	99.8485	93.2388	45.4707	219.154	77.2835	101.186	105.466	84.5876	222.878	60.822	182.877	18.3148	43.8125	82.439	81.1052	75.8878	214.053	64.1936	127.304	42.7877	74.4528	21.1187	39.7971	144.126	86.0298	98.2839	22.7741	10.8088	44.521	127.162	77.2633	23.7417	91.0622	118.053	85.7938	16.9297	182.886	124.269	120.775	32.3103
Nunspeet	98.0219	81.3847	69.6417	71.4629	100.864	92.7405	105.997	76.5126	60.1755	37.4127	77.5725	111.335	123.169	32.3067	62.689	54.4104	19.5107	130.738	40.5115	90.6973	104.823	116.687	37.0834	100.745	22.9744	119.759	157.066	62.4927	120.545	82.1239	116.194	86.2257	82.2576	136.918	60.6082	74.8556	96.5258	53.3728	77.4407	104.184	112.746	35.4929	79.7309	73.6435	82.0448	97.9002	66.6329	168.012	80.7272
Nuth	241.041	108.794	168.774	122.398	257.789	135.689	144.691	207.217	169.514	167.259	158.768	95.0556	282.627	144.231	168.524	173.164	143.861	276.596	119.684	237.969	54.9532	88.596	149.889	140.207	140.822	270.222	4.89488	195.023	42.5702	138.396	58.1886	77.4974	211.725	127.999	140.856	89.8627	74.2744	106.327	194.396	134.673	68.5246	158.453	184.637	151.624	78.5437	232.874	167.82	156.041	79.7634
Oegstgeest	177.359	63.0954	21.1771	145.843	161.151	37.3111	36.4525	54.3279	149.87	54.5965	15.5332	80.7673	164.96	62.42	28.4608	39.4501	100.334	203.846	99.4153	167.612	124.701	88.4332	54.7197	36.801	76.8757	189.066	167.067	52.1596	148.907	32.9866	113.297	129.007	55.4502	75.7688	143.28	90.4525	98.1569	94.281	36.0846	43.7821	103.421	54.6835	22.6094	22.916	105.086	181.86	155.82	94.0418	118.877
Oirschot	194.867	32.7545	93.173	99.58	200.756	60.6619	71.6573	133.002	133.812	96.5762	82.6974	28.2836	219.926	75.8726	93.5493	99.4794	90.7404	229.207	68.6013	188.998	34.5158	27.0406	79.4224	66.368	77.7169	219.348	71.9115	121.782	58.3471	62.399	18.9133	56.1649	137.151	68.8445	110.562	26.7213	6.8765	51.7722	119.098	61.8771	12.6528	88.0423	108.808	75.6163	29.9271	191.099	135.559	103.649	47.6982
Oisterwijk	192.514	23.5637	84.1724	102.785	196.312	50.838	61.9951	124.555	134.055	89.5926	73.2693	21.9459	214.217	70.0145	84.9006	91.3768	88.6651	226.402	67.9574	186.186	43.4741	23.2876	72.7501	56.6239	73.47	215.975	81.4161	113.735	67.6573	52.7327	27.8562	62.1634	128.552	61.9408	112.253	26.9745	14.6402	51.4304	110.213	52.2889	19.2205	81.2573	99.6203	66.3058	34.5658	189.545	136.337	97.1668	52.9177
Oldambt	30.1317	209.187	186.07	145.554	60.4285	219.119	231.067	165.755	97.4164	154.117	198.393	238.733	90.6718	159.695	178.916	167.53	133.233	19.5342	155.654	39.2932	217.859	243.574	162.493	226.48	150.633	32.3027	265.919	158.987	224.246	208.142	237.171	189.848	169.381	264.504	126.285	197.207	219.003	172.402	178.952	230.741	236.155	157.523	188.52	196.708	199.479	33.9379	99.9977	294.198	189.953
Oldebroek	80.4153	98.9915	83.1238	74.2639	85.1184	109.685	122.563	82.0945	50.7201	49.7251	92.621	128.892	110.057	49.493	75.9153	66.2264	29.3894	113.212	53.5461	73.1195	119.141	134.162	53.3204	117.501	40.5012	102.544	171.064	69.17	132.992	98.9165	132.435	97.8017	87.6485	154.312	59.4415	91.1324	112.996	68.3162	86.6005	121.21	129.504	50.1226	91.127	89.3845	97.1112	80.6934	57.9968	185.007	93.5946
Oldenzaal	78.8803	140.804	146.867	49.8502	113.501	162.063	176.72	150.749	17.9371	115.078	153.137	165.757	148.49	105.103	140.097	132.077	67.1587	112.323	78.7405	80.9272	128.49	168.432	112.218	170.758	91.0233	111.541	171.858	137.716	129.869	152.777	152.74	98.1335	156.295	200.319	33.6165	118.222	137.751	94.1419	154.444	172.47	154.726	112.599	157.397	148.051	115.202	66.0173	11.0463	234.486	101.159
Olst-Wijhe	80.8318	101.123	95.6629	57.3671	94.5368	116.521	130.364	99.2826	34.3893	63.1848	103.311	129.803	122.929	56.5445	88.6982	80.1581	23.5307	115.627	46.4338	75.6705	111.182	134.248	62.4566	124.836	44.0629	107.24	162.039	85.8998	122.316	106.283	127.953	86.7471	104.921	159.008	41.4765	87.5231	109.395	62.932	102.308	127.7	126.479	61.4906	105.452	99.0318	90.8489	77.4199	41.1898	191.32	84.1613
Ommen	58.012	126.99	118.473	66.6405	81.1048	142.083	155.704	115.541	22.9658	85.1615	127.369	155.459	113.911	81.7848	111.301	101.722	49.0603	93.5156	70.2678	55.0159	132.669	159.718	87.0459	150.294	69.8417	87.4454	181.924	103.438	140.891	131.692	151.652	105.707	120.87	184.905	47.1299	112.048	133.698	87.0819	121.605	153.353	150.917	84.9573	126.586	123.603	113.923	52.3491	30.2592	217.062	104.906
Onderbanken	233.1	106.932	166.176	113.751	250.821	134.978	144.776	203.732	161.179	162.897	156.82	95.7698	276.321	139.595	165.534	169.609	137.192	268.651	113.207	230.268	49.8318	89.7711	145.618	140.004	135.389	262.591	11.9014	191.216	34.4793	136.941	57.7346	69.9025	208.388	130.58	132.424	85.7396	71.9598	100.55	191.505	134.776	68.4149	154.095	182.208	149.53	73.5399	224.638	159.292	159.908	72.9839
Oost Gelre	111.002	107.88	127.423	10.8772	137.052	133.027	148.078	142.175	37.5568	100.122	130.202	129.951	168.744	83.2826	121.59	116.259	48.0607	146.207	47.3455	110.036	88.6276	131.787	91.6292	141.829	69.0102	142.334	132.383	127.969	90.3908	125.109	113.592	58.1737	147.93	166.825	8.99274	81.7167	99.736	59.66	141.112	142.353	116.337	94.9088	140.702	123.938	76.7136	100.989	35.0017	201.802	61.6023
Oosterhout	198.055	18.9852	69.9168	120.884	196.333	29.5265	38.3988	111.993	146.227	83.9993	56.6644	14.8185	210.365	69.4619	72.502	81.265	97.0726	230.515	80.4551	190.653	67.7827	22.4501	69.2658	33.5834	77.3538	218.707	102.11	103.148	91.9024	35.0701	48.7191	84.6071	115.223	41.5913	127.61	45.322	38.9468	65.6988	95.8306	28.4618	38.145	76.8172	83.7994	50.9285	56.6314	197.037	149.547	76.7459	74.7855
Ooststellingwerf	31.6571	158.45	128.582	119.973	27.459	164.283	175.259	107.202	75.3564	97.804	141.562	188.717	61.5372	107.167	121.557	110.013	89.1187	55.0972	113.416	20.6191	178.958	194.377	108.415	171.104	100.855	42.0905	230.205	100.386	190.534	153.213	193.497	154.963	110.969	210.545	100.673	152.224	174.102	129.005	120.335	175.899	190.589	102.351	130.138	140.585	157.669	43.6274	81.6924	238.543	152.304
Oostzaan	138.766	78.5841	22.3739	128.943	120.831	66.3443	72.3662	23.0091	121.217	25.3469	37.3986	105.065	125.808	46.3436	17.8809	11.3138	77.4683	163.974	86.1159	128.665	131.655	112.542	38.1121	70.1941	58.3206	148.959	180.517	13.1433	153.784	56.6263	129.016	126.26	27.6873	111.543	121.369	95.2523	110.412	88.12	15.7087	76.5808	120.983	31.7105	20.7598	40.4336	108.697	144.581	128.025	133.62	117.318
Opmeer	122.723	107.124	51.9618	140.196	97.4888	96.1579	101.535	15.8191	121.811	43.1654	66.9707	134.514	97.6812	66.8427	47.6802	38.7341	87.7269	143.428	102.776	111.929	156.18	141.908	60.2817	99.7374	74.8746	127.43	206.586	16.7412	176.934	86.4578	156.478	146.606	19.4103	140.97	128.841	120.214	137.28	108.742	32.1812	106.24	149.039	51.905	44.964	70.2761	132.637	131.368	129.236	161.381	138.616
Opsterland	41.6226	160.322	125.949	129.466	19.2885	163.772	173.958	100.994	86.2977	96.8188	139.571	190.685	50.0499	108.763	119.149	107.52	94.8507	58.4134	119.191	30.7499	184.867	196.667	109.026	170.158	104.008	43.1148	236.589	95.6246	197.648	152.72	197.859	162.129	104.301	210.339	110.502	156.513	178.203	134.139	115.335	175.307	194.324	102.272	125.975	139.265	162.939	55.1042	92.9096	237.089	158.813
Oss	157.709	35.0456	77.8679	69.5425	165.165	64.1485	78.8952	111.318	97.7663	69.2193	72.8962	56.5603	186.468	45.8374	75.4138	77.3678	53.5963	192.171	31.7101	151.99	43.9367	59.4028	52.0792	72.5659	43.2141	182.633	95.4308	98.1823	65.1182	59.2755	51.9549	40.8442	116.316	92.9841	76.7589	10.6811	32.6348	15.1525	101.115	71.4735	49.5653	60.4373	94.0864	65.3218	20.3095	153.937	100.169	128.118	30.7171
Oud-Beijerland	205.127	45.3351	54.9434	147.702	195.252	17.399	4.98621	94.8532	164.355	81.8706	40.0276	47.1706	203.021	77.4436	60.6513	72.0014	113.054	234.719	102.88	196.354	104.017	54.0751	73.1034	8.90473	89.845	221.109	137.507	90.2454	128.315	27.5247	84.8834	117.784	96.4908	34.6227	150.666	77.0093	75.1971	91.5302	76.7923	8.60638	74.1445	77.7092	63.3166	39.2418	90.2841	206.987	168.974	58.9917	107.569
Oude IJsselstreek	125.344	92.3679	118.593	11.9058	147.547	119.176	134.242	138.352	53.1732	94.564	119.517	112.864	177.328	74.8446	113.397	109.611	45.1534	160.839	35.4566	123.265	70.5294	114.34	83.4441	127.921	61.4708	155.707	115.593	123.974	73.7828	112.076	95.3804	40.3379	144.069	150.579	24.8526	64.636	81.8522	44.3741	135.007	127.854	98.2957	88.1516	132.944	112.778	58.7228	116.554	51.9798	185.769	43.3732
Ouder-Amstel	145.144	61.5279	11.5988	119.9	131.792	50.9593	58.9278	39.8367	118.48	21.8679	24.0662	88.2357	139.926	34.9656	4.37055	8.37254	70.7391	172.706	74.9818	135.625	115.672	95.662	26.3667	55.8624	48.7643	158.456	163.884	29.6268	138.29	40.6495	112.079	112.272	44.1008	97.1326	114.658	79.285	93.6497	74.5493	27.7036	61.8091	103.953	23.3181	23.1434	24.961	93.0963	149.223	124.759	121.685	102.934
Oudewater	166.536	33.9647	26.8596	117.16	158.352	22.7573	34.7846	68.5044	127.678	44.2604	16.7425	58.3954	169.052	39.3681	28.8896	38.0911	76.4613	196.532	70.7046	157.877	93.838	65.923	34.4705	29.8475	52.6916	183.269	138.536	59.617	117.807	11.6912	85.3369	97.4305	71.9667	69.3305	116.94	58.957	68.4878	63.5442	53.0033	34.354	76.3156	39.256	42.1299	9.18435	73.5807	168.345	132.811	97.5637	87.2725
Overbetuwe	136.584	52.1587	78.8284	54.0781	146.083	77.0029	92.0765	105.449	76.6728	61.078	77.9391	77.2023	169.372	37.9215	74.5665	73.2163	32.7519	171.275	10.367	131.177	58.6191	80.5575	46.1329	85.787	29.0152	162.209	110.866	91.4019	75.3274	69.6571	72.2926	43.1146	110.891	111.602	57.5843	31.8849	53.6626	7.35958	98.5049	86.1432	70.8091	52.9932	94.1902	70.9278	36.1418	132.504	79.4832	146.191	35.7152
Papendrecht	189.228	26.8091	47.6689	127.978	182.415	4.96619	18.4731	89.817	145.433	68.3206	33.3255	38.8293	193.108	60.0586	51.559	61.7505	94.2762	219.922	83.2251	180.891	88.0231	46.5137	56.9259	12.1747	71.5416	206.952	126.277	82.4774	112.523	12.8547	72.5552	99.2343	92.549	45.4667	131.068	58.4061	59.7153	71.8316	72.8339	12.248	62.2715	62.7754	60.219	28.9254	72.223	190.182	149.849	75.7639	88.9444
Peel en Maas	193.151	79.9447	134.537	75.9526	210.397	110.786	123.214	169.068	122.048	126.425	127.476	80.1168	236.255	102.747	132.717	135.122	96.9551	228.704	73.2078	190.051	18.2022	76.797	109.583	117.527	96.8624	222.32	46.7791	155.833	7.3656	109.924	44.5373	29.5777	174.074	120.085	93.6558	52.1213	47.0521	61.7613	158.602	113.73	53.6749	117.733	150.815	119.888	37.8841	185.207	120.763	153.771	32.8927
Pekela	18.6174	195.918	174.831	131.521	57.7064	206.688	218.926	156.681	83.3105	142.414	186.756	225.303	91.2497	146.905	167.619	156.372	119.507	28.6588	141.713	29.2761	203.714	230.033	150.04	214.2	137.424	35.2586	251.757	149.08	210.097	195.765	223.177	175.679	160.6	251.755	112.196	183.347	205.103	158.487	169.059	218.287	222.28	145.4	178.086	184.767	185.436	19.7827	86.0387	281.907	175.802
Pijnacker-Nootdorp	190.815	53.8969	35.5105	147.456	177.276	23.6165	18.2316	72.7861	157.247	66.6588	22.3164	65.9021	182.671	68.5164	42.2372	53.8634	106.328	218.702	101.087	181.461	115.991	73.3818	62.1896	19.9768	82.4606	204.387	154.735	69.597	140.484	24.9063	101.081	124.539	74.0434	57.1959	147.375	84.264	88.0417	92.9824	54.5712	26.7152	90.7087	64.5522	41.0534	25.6061	98.646	194.175	162.638	76.5246	114.226
Purmerend	130.66	84.2307	30.6577	126.868	112.158	74.0672	80.6911	20.6436	116.105	23.9338	45.5846	111.628	117.436	47.0415	25.3632	15.8029	74.677	155.455	85.6745	120.458	134.853	119.001	39.4883	78.3005	57.5042	140.366	184.593	6.88673	156.348	64.0229	133.897	127.514	26.1895	119.682	118.095	98.5976	114.892	89.3267	20.9755	84.5627	126.274	31.854	28.9158	48.0269	111.548	136.865	123.1	142.218	118.954
Putten	114.41	65.492	55.8152	76.7353	114.417	76.0315	89.414	70.6106	74.3951	26.928	62.1385	95.702	133.823	15.5809	49.3161	42.983	25.6542	146.602	36.5471	106.763	95.6035	101.378	21.1491	84.0896	9.73521	135.043	147.752	56.2301	113.724	65.4684	103.668	81.3099	76.3065	120.245	69.7041	62.7963	83.7425	44.7711	67.8436	87.457	99.2417	21.8916	67.7771	57.6674	72.0755	114.615	80.2607	151.283	74.2175
Raalte	74.29	109.17	103.66	57.3836	91.3241	124.908	138.761	105.539	27.3105	70.9142	111.564	137.612	121.345	64.9341	96.6394	87.8292	31.2101	109.454	52.9634	69.884	116.659	141.904	70.7714	133.23	52.4219	101.91	166.87	92.4764	126.52	114.678	134.541	91.007	111.108	167.258	39.7086	94.5415	116.301	69.6951	109.433	136.074	133.472	69.5827	113.063	107.363	97.07	69.9243	34.5284	199.669	89.2236
Reimerswaal	248.562	74.0794	101.144	176.573	240.947	60.1012	51.1065	140.308	201.416	127.026	86.238	53.416	249.23	119.132	106.832	118.106	151.227	279.256	136.182	240.268	114.387	54.9455	116.304	53.9387	129.676	266.123	130.38	136.375	135.768	71.1705	87.3278	137.261	141.493	14.6058	183.542	100.408	88.2069	121.651	122.095	48.5383	77.7927	121.997	108.577	85.0206	109.786	249.178	205.054	22.325	128.14
Renkum	129.541	56.5847	77.1262	53.0314	138.787	79.4422	94.4514	101.244	71.1481	56.6944	77.6339	82.9097	162.261	34.425	72.3341	69.914	25.5439	164.138	6.50388	124.009	65.7788	86.6263	42.9477	88.2451	23.5621	154.963	117.98	87.0336	81.8676	71.3482	79.4861	48.7213	106.783	116.087	54.0517	38.7926	60.6813	14.6646	95.3774	89.141	77.7485	49.0404	91.9906	70.9499	43.4409	125.746	74.4248	150.305	42.0681
Renswoude	131.46	47.9778	56.9499	72.456	133.989	64.3975	78.9556	82.3152	82.5873	38.1503	58.3333	77.5641	153.666	14.7162	52.0914	50.0515	31.4146	164.598	26.387	124.483	76.7501	82.7765	22.9644	73.0368	11.0141	153.689	128.62	68.3591	96.1724	55.0165	83.7941	65.8435	87.7232	105.514	70.6926	43.0222	63.8693	27.7421	75.4187	75.1098	79.4716	29.8597	71.7488	52.0695	53.0568	130.157	87.2058	138.244	57.5885
Reusel-De Mierden	210.119	42.1306	102.278	113.448	215.382	65.0118	73.4606	143.325	148.916	109.191	90.4071	24.1765	233.759	89.5398	103.537	110.524	105.996	244.391	83.8912	204.175	41.6414	18.9531	92.3734	69.0477	92.3559	234.394	66.6253	132.883	62.7624	69.1189	14.7059	67.9812	147.134	62.1188	125.216	42.021	20.9317	67.0586	128.417	63.443	4.8049	100.877	117.261	83.8558	43.7988	206.401	150.514	95.4092	60.5417
Rheden	118.097	74.2604	92.1173	36.9594	132.569	97.4574	112.443	111.353	54.6103	67.4216	94.1629	99.4222	159.151	48.0674	86.6584	82.5111	20.4827	153.348	12.1291	113.743	72.8033	102.547	56.6163	106.257	34.3838	145.597	123.559	96.9716	84.2461	89.175	91.3353	48.8092	117.054	133.769	35.9931	52.9271	73.9531	28.0153	107.875	107.204	91.2283	61.0341	106.104	87.8092	53.4828	112.601	57.1875	168.179	45.6672
Rhenen	138.474	42.4543	62.5795	69.3102	142.861	63.1847	78.1438	90.9368	85.3955	47.2906	61.77	70.868	163.226	23.5763	58.5013	57.8954	35.7012	172.148	22.9281	131.942	66.9113	75.5433	31.0712	71.9779	20.0045	161.726	118.764	77.2037	86.6033	54.9062	74.4309	57.197	96.2289	101.448	70.254	33.3816	54.5861	19.0521	82.9092	73.1488	70.586	38.734	78.0703	54.8775	43.2102	136.284	89.3149	135.115	48.5
Ridderkerk	192.037	35.2837	45.026	135.257	183.257	4.31129	10.8075	86.5344	150.894	69.3922	30.0592	45.3815	192.361	63.9616	49.9045	60.8246	99.578	221.992	89.971	183.391	96.5174	52.9474	59.8142	4.6677	76.3283	208.608	134.059	80.4089	121.012	14.0939	80.4639	107.588	88.8159	44.6961	137.615	66.787	68.1342	79.3131	68.98	9.35689	70.0379	64.7565	55.8843	27.516	80.6924	193.665	155.571	72.0907	97.2847
Rijssen-Holten	82.2018	111.968	115.343	41.8861	105.491	131.426	145.898	121.369	15.607	83.877	121.592	138.601	137.134	73.6198	108.62	100.859	35.8984	117.751	51.138	79.9126	109.646	142.048	80.6506	140.041	59.6784	112.354	157.807	107.865	116.443	121.852	130.52	81.6019	127.025	171.235	22.8683	92.6616	113.608	67.6815	123.799	142.098	130.875	81.0945	126.168	116.595	92.4803	74.4809	20.5968	204.821	81.6948
Rijswijk	194.481	60.0955	38.2941	153.589	179.661	29.4569	21.6138	72.9415	162.573	70.5755	26.5708	70.8275	183.838	73.8803	45.346	56.8592	111.836	221.78	107.168	184.965	122.107	78.1903	67.2481	24.7178	87.9744	207.229	160.191	71.0019	146.608	31.2741	106.652	130.901	73.707	58.7758	153.231	90.5972	94.0279	99.276	54.7126	31.0292	96.1906	69.0755	41.3525	30.9094	104.957	198.254	168.077	75.175	120.587
Roerdalen	212.841	95.3631	152.544	93.5809	231.078	125.158	136.402	188.428	140.897	146.411	144.416	89.6944	257.151	122.827	151.232	154.346	117.827	248.389	94.1203	210.087	34.1333	84.88	129.367	131.116	117.503	242.435	28.9892	175.454	14.3439	125.661	51.2383	49.9139	193.303	127.687	112.159	70.4662	60.6072	82.4237	177.222	126.578	61.8387	137.662	168.766	136.927	57.0302	204.348	139.063	159.501	53.805
Roermond	207.178	89.2727	146.042	88.7317	224.833	119.333	130.856	181.747	135.603	139.678	138.094	84.8922	250.673	116.089	144.652	147.676	111.395	242.733	87.5913	204.244	27.6247	80.4325	122.643	125.472	110.794	236.552	33.3209	168.746	8.68611	119.553	46.8236	43.8394	186.637	123.523	106.989	63.8567	54.7462	75.7243	170.633	121.095	57.1955	130.93	162.278	130.583	50.326	198.947	134.001	155.917	47.2735
Roosendaal	227.308	51.1126	85.0167	153.632	221.754	41.3026	36.9207	126.161	178.567	107.677	70.0115	31.9171	232.147	97.7119	89.8607	100.589	128.651	258.666	113.166	219.311	94.1183	35.1883	95.6077	37.3754	107.57	245.985	116.595	120.418	116.632	52.0046	68.79	115.289	128.111	8.85458	160.485	77.6084	66.7712	98.5944	108.31	30.7384	58.4988	101.92	94.9416	67.2977	87.5515	227.361	182.111	44.2225	105.919
Rotterdam	197.849	49.9076	44.3541	148.187	185.846	18.6804	8.25329	82.8988	161.071	73.7657	30.0265	57.7471	192.198	72.726	50.6519	62.2382	109.809	226.483	102.312	188.735	111.109	65.0184	67.255	11.9508	86.0893	212.454	147.537	79.1469	135.592	24.5357	94.2348	122.04	84.2833	46.8716	149.471	81.2954	82.6248	92.687	64.7241	17.7679	83.6536	70.6898	51.2056	31.2013	95.2942	200.566	166.132	67.6162	111.725
Rozendaal	120.122	69.3485	86.8015	42.256	132.763	92.069	107.036	106.961	58.7657	62.7821	88.6786	95.1004	158.386	42.8438	81.4333	77.5665	19.0245	155.17	7.56973	115.319	71.6761	98.4779	51.425	100.865	29.4404	146.894	123.072	92.5884	84.6159	83.7097	88.7295	49.5704	112.636	128.865	41.3631	49.3787	70.8051	24.3051	102.991	101.901	88.0592	56.1304	100.932	82.3038	51.2531	115.288	61.754	163.138	45.3061
Rucphen	220.744	43.1228	82.2241	144.91	216.53	37.9032	36.9156	124.017	170.605	102.7	67.4191	23.1772	228.097	91.2836	86.5151	96.809	121.065	252.53	104.933	212.965	85.4797	27.1046	89.7614	35.8381	100.504	240.153	109.888	117.366	108.239	47.9132	60.745	106.373	126.336	17.7618	152.053	68.791	57.9302	90.1106	106.499	28.8651	50.2746	96.485	93.3579	63.838	78.6328	220.375	174	53.1118	97.0008
Schagen	131.489	116.138	57.9696	153.647	102.625	102.138	105.746	15.9182	134.764	55.2295	72.5153	142.323	97.9858	78.9236	55.0807	48.0166	101.156	149.772	115.767	120.53	167.563	149.861	71.8742	104.709	87.723	133.349	217.351	25.8956	188.814	93.1854	166.385	159.132	15.0251	145.351	142.281	131.351	147.543	121.1	33.9827	111.466	158.496	63.783	47.5025	76.922	144.181	141.136	142.233	163.205	150.917
Scherpenzeel	131.385	47.9321	54.4388	74.8369	133.041	63.11	77.5352	79.7275	83.8736	35.6369	56.1231	77.7857	152.213	12.1112	49.5112	47.4136	32.5673	164.287	28.9162	124.233	78.8314	83.1802	20.3261	71.6873	10.6342	153.167	130.583	65.7991	98.4981	53.512	85.1909	68.3939	85.124	104.869	72.6817	44.6867	65.2375	30.2518	72.7809	73.9704	80.5917	27.2849	69.1642	49.9847	55.1201	130.41	88.6503	137.312	60.0607
Schiedam	198.468	50.607	44.8004	148.957	186.348	19.3921	8.48739	83.1489	161.812	74.3661	30.5488	58.1749	192.581	73.4483	51.1446	62.7408	110.553	227.054	103.081	189.339	111.752	65.4189	67.9491	12.5094	86.8283	213.002	148.031	79.5174	136.232	25.3046	94.7646	122.768	84.4842	46.7353	150.236	82.0155	83.2478	93.4525	64.959	18.1656	84.1704	71.341	51.4386	31.8447	96.0004	201.22	166.879	67.1225	112.453
Schiermonnikoog	62.6621	207.37	167.122	175.626	29.5958	207.893	216.696	134.807	129.6	141.387	181.62	237.681	30.0948	155.952	160.911	149.459	143.713	46.3159	168.061	57.9706	233.74	243.943	155.269	213.534	152.298	33.2914	285.405	133.476	246.2	196.995	246.476	210.64	136.538	254.523	156.14	205.151	226.737	182.996	151.671	219.186	242.654	147.857	163.937	182.457	211.801	78.7255	135.243	278.965	207.576
Schinnen	235.887	105.474	165.179	117.238	252.786	132.906	142.294	203.28	164.339	162.991	155.443	92.9322	277.779	139.862	164.77	169.192	138.911	271.442	114.772	232.841	50.3449	86.7019	145.647	137.668	136.198	265.105	6.51808	190.962	37.3954	135.276	55.4167	72.3671	207.847	126.905	135.682	85.635	70.7177	101.589	190.689	132.279	65.9467	154.184	181.117	148.232	74.0111	227.701	162.649	155.712	74.7676
Schoonhoven	238.672	77.4712	84.2948	181.478	226.057	52.4814	38.3603	119.239	199.446	114.604	70.6276	67.8639	230.578	112.28	90.9752	102.606	148.148	267.242	137.431	229.574	129.884	72.3145	107.487	43.9282	124.898	253.081	154.114	117.792	153.14	62.4218	105.949	148.077	119.503	31.2683	185.327	108.14	101.541	125.23	101.123	42.1428	95.4305	111.391	87.9583	71.9835	120.113	241.192	204.034	28.7964	138.163
Schouwen-Duiveland	247.561	120.477	180.242	127.454	265.864	147.634	156.71	218.3	175.264	177.82	170.453	107.08	291.513	154.598	179.831	184.201	152.341	283.097	128.395	244.927	64.8894	100.602	160.503	152.208	150.566	277.29	16.7655	205.929	49.2225	150.202	70.1161	84.7786	222.883	139.735	146.418	100.529	85.7714	115.757	205.754	146.692	80.5073	169.014	196.173	163.261	88.6037	238.797	173.111	167.257	88.1427
Simpelveld	165.149	55.9973	103.437	58.7879	178.695	86.9275	101.04	135.81	97.8835	92.5656	98.3017	68.363	203.175	68.8501	100.824	102.164	64.5838	200.483	40.2835	160.938	25.6333	68.3982	76.0097	94.8485	62.6539	192.759	77.2375	122.302	41.4823	83.4727	47.228	16.5636	140.963	108.271	71.9475	24.3093	34.6965	27.5558	126.364	92.642	50.3641	83.9562	119.636	90.6998	11.9016	158.953	98.3448	143.576	6.5144
Sint Anthonis	176.582	23.3153	79.4904	87.2225	181.93	54.544	68.0148	117.467	117.466	79.0179	71.0043	37.4214	201.311	57.5284	78.8213	83.4825	72.5312	210.73	51.3912	170.508	39.5915	39.7689	61.6745	61.9704	58.892	200.679	86.059	105.526	63.8277	52.983	36.3134	50.1987	121.942	75.6411	95.9212	10.8954	16.4787	34.8409	104.771	59.2464	31.4767	70.3379	95.6069	63.5038	22.4418	173.27	119.783	111.004	40.1774
Sittard-Geleen	231.12	98.1331	157.893	113.569	247.128	125.576	135.042	196.13	160.111	156.066	148.105	85.7881	271.675	133.033	157.536	162.059	133.102	266.664	108.862	227.823	43.8401	79.6604	138.7	130.381	129.689	260.006	8.75809	183.883	33.5465	127.924	48.1074	67.5	200.667	120.272	131.634	78.6728	63.4118	95.2816	183.439	125.03	58.6742	147.26	173.813	140.903	67.3803	223.289	158.703	149.614	69.1656
Sliedrecht	186.277	22.1597	48.1164	123.286	180.451	9.11668	23.2711	90.3332	141.34	66.4982	34.4017	36.9942	191.985	56.8187	51.3942	61.0728	90.2925	217.312	78.703	178.094	83.7369	44.6895	54.2223	16.9647	67.8319	204.555	122.96	82.3168	108.242	12.9029	69.1684	94.489	93.3247	48.1197	126.585	53.6721	55.6299	67.1078	73.7681	16.604	59.0722	60.5051	61.5237	29.1106	67.5616	186.915	145.652	79.4462	84.1931
Sluis	286.239	115.998	133.051	219.079	274.81	97.6326	85.2761	167.614	242.7	162.633	119.123	95.7286	279.245	158.047	139.635	151.258	191.968	315.506	178.101	277.405	155.494	96.5552	154.147	89.9127	169.628	301.568	164.87	166.599	175.723	108.42	127.457	179.488	167.564	56.7089	225.697	142.952	130.265	163.927	149.621	86.1703	118.65	158.804	136.603	119.844	152.187	287.987	246.625	22.3696	170.514
Smallingerland	47.3503	164.717	127.686	137.415	14.2851	166.736	176.392	100.277	94.6249	99.8175	141.671	195.065	41.722	113.203	121.074	109.462	101.439	59.289	125.708	36.9131	191.317	201.219	112.901	172.831	109.314	42.9911	243.213	96.0653	204.633	155.73	203.529	169.174	103.189	213.387	118.567	162.218	183.769	140.315	115.451	178.188	199.671	105.783	126.644	141.802	169.118	61.7632	101.271	239.3	165.575
Soest	134.134	48.5958	38.977	90.0788	130.428	55.348	68.5778	64.9626	94.3834	22.4942	42.4823	78.8746	146.139	5.6689	33.7459	31.8512	43.7426	165.42	44.6574	126.01	90.7321	85.2296	5.17558	63.2988	20.0371	153.081	141.446	51.4431	111.781	44.678	93.0175	83.2782	70.196	100.256	86.4362	54.9066	73.2583	45.124	57.0621	66.8533	86.8831	13.6944	53.374	37.3188	67.2074	135.052	99.8686	130.663	74.4585
Someren	193.145	58.6445	115.998	83.9431	205.584	88.8843	100.813	152.895	125.591	112.178	107.604	57.2268	228.749	89.0735	114.986	118.766	91.612	228.44	67.285	188.797	5.40157	54.2038	94.8444	95.2696	86.0401	220.491	52.0929	140.342	28.7043	88.922	23.756	35.3122	157.597	97.3753	98.9136	34.876	24.4542	52.3471	140.989	91.1982	31.4721	103.371	132.171	100.129	23.7273	186.979	125.692	131.408	31.3197
Son en Breugel	185.967	39.1427	96.9593	86.2634	194.553	69.6233	81.993	134.781	122.484	95.4586	88.1832	42.0576	215.625	73.1362	96.2862	100.73	82.2232	220.751	58.8529	180.664	23.1841	41.1085	78.0476	76.2871	72.3761	211.627	68.8152	122.645	47.6884	69.4069	22.8049	42.0943	139.317	82.5796	98.1657	19.0196	7.2061	42.2392	122.246	72.5781	23.0533	86.6923	113.054	80.744	16.597	181.319	123.766	117.551	33.762
Stadskanaal	19.4942	191.844	173.08	124.56	62.4289	203.663	216.205	156.79	76.5803	140.291	184.597	220.962	96.9867	143.552	165.828	154.739	114.791	36.6728	136.477	30.5304	197.704	225.51	147.085	211.334	133.527	42.4361	245.271	148.56	203.51	192.814	217.735	169.329	160.917	248.314	105.388	178.259	199.909	153.296	168.494	215.222	217.132	142.827	177.047	182.305	179.87	13.8743	78.9502	278.968	169.754
Staphorst	53.0269	126.301	107.346	84.3443	63.9364	136.719	149.259	98.1193	44.7716	74.0656	118.122	156.07	94.284	76.7984	100.063	89.4313	52.687	86.3649	76.7266	46.1447	141.993	161.177	80.1215	144.369	67.7428	76.7796	193.012	87.2288	153.242	125.854	157.674	117.67	103.146	181.648	65.7775	116.679	138.635	92.7555	106.427	148.292	155.457	76.0091	113.151	115.512	121.164	53.8749	52.1927	212.012	115.122
Stede Broec	105.959	105.73	58.0224	125.304	84.5775	100.132	107.854	32.4971	104.134	37.6089	72.6899	134.794	90.715	59.4723	52.0365	40.8805	73.4752	128.719	91.1417	95.3564	149.001	141.84	54.7423	105.068	64.4022	113.271	200.512	25.3104	168.328	89.5883	152.588	136.295	37.0756	146.378	112.753	114.046	132.863	99.3757	45.0594	111.059	146.128	46.0993	55.8212	74.2031	125.286	113.863	111.621	169.824	129.083
Steenbergen	225.818	53.7461	79.1333	157.757	218.197	37.2626	29.4462	119.312	180.076	104.215	64.1239	39.9323	227.061	96.5202	84.5363	95.6662	129.442	256.413	115.655	217.467	102.135	44.3376	93.5066	31.4467	107.431	243.276	126.854	114.53	125.208	48.3283	77.954	121.598	120.903	10.171	163.415	82.6118	74.0702	101.962	101.235	25.739	67.4264	99.1481	87.7465	62.4369	93.6517	226.638	184.007	40.431	111.921
Steenwijkerland	55.045	129.235	101.392	100.748	51.9054	135.448	146.804	85.6345	63.1777	69.5182	113.709	159.523	78.4659	77.9253	94.2156	82.8843	62.3581	83.8203	86.6607	45.4846	152.314	165.246	79.305	142.46	71.9246	71.3321	204.139	76.437	165.575	124.391	165.358	130.156	90.2131	181.542	82.8844	124.013	145.769	101.519	96.2899	147.079	162.034	73.5081	104.709	112.251	130.32	61.0016	70.6195	210.068	126.475
Stein	236.157	99.2922	159.46	119.162	251.521	125.896	134.81	198.256	165.454	158.82	149.243	85.1599	275.62	136.007	159.367	164.266	137.419	271.687	113.111	232.706	47.6356	78.7104	141.419	130.349	133.201	264.826	5.36717	186.234	39.2478	128.751	48.4423	72.6211	202.691	118.343	137.071	81.4689	65.0243	99.1167	185.179	124.793	58.6985	150.023	175.251	142.149	70.8451	228.522	164.168	146.838	73.7781
Stichtse Vecht	148.223	43.2929	24.4767	105.851	140.677	40.9587	52.9241	59.3051	111.498	26.7661	25.3868	71.8331	152.879	22.8381	21.443	25.5112	60.9002	178.285	59.6057	139.563	95.8835	78.9308	16.5241	48.1522	37.1184	165.148	144.229	47.8307	118.621	29.9024	92.8632	93.5536	63.7828	87.2844	103.254	59.5117	74.1171	56.5242	47.3002	52.5893	85.1486	20.9952	40.3821	20.225	73.427	150.171	117.03	115.872	83.9601
Strijen	203.537	36.2392	58.5877	140.007	196.083	15.0814	13.8162	99.9983	159.299	82.0186	43.6119	36.2807	205.771	74.4125	63.4035	74.2045	108.28	234.079	96.1668	195.146	93.3044	43.3405	71.1955	11.5376	85.7637	220.975	126.551	93.9666	117.525	26.0832	73.8546	108.104	102.167	31.5844	144.093	67.5428	64.4575	83.7566	82.3295	4.55668	63.1178	76.8244	69.1116	40.8852	80.3751	204.537	163.552	61.4949	97.9755
Súdwest-Fryslân	69.8369	148.791	106.202	138.068	37.3796	147.272	155.8	75.8705	101.091	81.3586	120.703	178.838	46.1026	98.2316	99.9954	88.5717	94.746	84.3518	117.975	58.8448	182.299	185.431	96.338	152.724	97.2314	67.8818	234.582	72.9447	198.042	136.457	191.301	163.271	78.4855	193.831	120.728	150.537	171.344	130.805	91.7647	158.473	186.353	88.4346	103.554	121.671	159.19	82.4577	108.431	218.055	158.286
Ten Boer	30.5135	203.51	173.814	152.244	38.2264	210.029	220.952	149.188	103.992	143.5	187.066	233.647	65.8871	152.526	166.883	155.285	131.104	10.0888	154.835	32.7925	219.317	239.076	154.068	216.838	145.364	7.55153	269.236	144.059	228.298	198.96	236.13	193.069	152.273	256.264	132.515	195.21	217.166	171.129	163.768	221.646	233.989	148.093	174.365	186.26	199.282	43.9086	108.162	284.227	191.836
Terneuzen	274.052	99.2137	124.938	200.511	265.694	85.3073	75.1672	162.637	226.693	152.033	110.259	76.1879	272.846	144.687	130.961	142.401	176.694	304.55	161.167	265.687	134.425	76.1672	141.735	78.6606	155.249	291.256	142.792	159.773	154.131	96.3718	106.055	159.366	163.339	40.0872	208.232	124.184	110.074	146.273	144.399	73.6824	97.6017	147.257	130.976	109.654	132.496	274.753	230.195	17.6824	150.7
Terschelling	100.569	183.78	132.235	183.302	56.2219	176.22	181.849	92.8341	145.542	115.546	147.264	212.712	27.4112	136.117	127.524	117.434	138.638	99.7267	161.023	91.0204	223.772	219.826	132.367	180.054	137.908	83.4314	275.931	96.8131	240.925	166.19	229.921	206.741	92.6255	221.306	165.967	190.28	210.042	172.59	111.048	186.508	223.877	123.821	124.454	150.201	200.253	115.984	152.717	240.73	201.088
Texel	128.867	147.223	89.3389	174.816	91.8326	133.415	136.445	47.1525	148.64	83.6334	103.781	173.698	76.9595	107.154	86.4277	78.8246	123.529	139.901	141.222	117.883	196.756	181.224	100.896	135.711	113.991	122.958	247.296	56.4633	217.166	124.568	197.049	186.017	44.9293	175.982	161.112	160.888	177.944	148.558	64.7181	142.531	189.417	92.4256	78.1158	108.309	173.155	141.277	156.259	192.051	178.421
Teylingen	173.65	63.9837	17.7793	144.073	157.225	39.5561	39.7764	50.5824	147.051	51.2424	14.859	82.8791	161.047	60.1152	25.033	35.7983	97.854	199.997	97.7603	163.864	125.158	90.568	52.2157	39.7268	74.5701	185.184	168.324	48.218	149.244	34.2541	114.622	128.513	51.8572	79.2426	141.047	90.4752	99.0261	93.248	32.356	46.6991	104.898	51.719	18.844	22.4742	105.096	178.284	153.088	97.9469	118.451
The Hague	193.013	61.536	36.6648	153.816	177.742	31.2283	24.0978	70.5468	162.01	69.2923	25.6604	73.0512	181.602	73.4021	43.8006	55.2347	111.432	220.081	107.337	183.434	123.648	80.4535	66.5742	26.9424	87.5929	205.451	162.214	68.8703	148.139	32.2613	108.611	131.909	71.2352	61.3965	153.12	91.7577	95.7007	99.8218	52.3344	33.3799	98.1956	68.0893	39.0307	30.5434	106.18	196.968	167.594	77.4657	121.605
Tholen	236.768	67.1253	86.596	171.255	227.396	47.7989	36.8072	124.966	192.822	113.96	71.8858	52.6754	234.594	108.061	92.5874	104.031	141.948	266.724	128.834	228.161	114.99	56.3238	104.447	40.575	119.536	253.216	137.059	121.561	137.712	58.7479	89.9352	135.062	125.988	13.9806	176.668	96.18	87.224	115.37	106.727	36.2228	79.624	109.526	93.2303	71.395	107.136	238.123	196.906	27.7227	125.429
Tiel	152.966	28.0855	60.8571	79.055	156.042	51.912	66.9828	94.6992	99.4241	53.7206	56.5578	56.2269	174.938	31.3318	58.3586	60.6302	50.3182	186.445	34.5904	146.272	59.8962	61.0195	36.3254	60.67	33.1305	175.738	110.222	81.845	81.9255	45.1807	62.6119	57.3059	99.596	87.4604	82.5023	23.7257	42.6648	23.3363	84.1009	60.9298	57.6111	44.9241	77.0531	49.0811	36.7831	150.927	103.01	121.585	47.4092
Tilburg	195.159	19.6013	79.2572	109.715	196.975	43.2317	53.646	120.457	138.952	87.8033	67.4468	15.0174	213.504	69.8336	80.6455	87.9842	91.9911	228.585	72.6458	188.434	52.2345	18.8271	71.5394	48.4742	74.974	217.648	88.1274	110.306	76.3217	46.3112	34.3387	70.5127	124.189	53.7301	118.231	33.3955	23.4376	56.6147	105.4	43.8267	24.3467	79.8034	94.2421	60.8325	42.6828	192.884	141.61	89.0647	61.0446
Tubbergen	67.559	137.487	138.182	55.9271	100.141	156.633	170.977	139.282	10.0332	105.626	145.488	163.899	134.851	97.9701	131.224	122.56	60.9564	102.032	76.3385	68.5313	131.539	167.165	104.497	165.194	84.4283	99.895	177.306	126.63	135.375	146.883	154.112	102.02	144.738	196.762	37.0697	117.427	137.933	92.6352	144.011	167.416	155.137	103.976	147.802	140.873	116.133	56.1613	10.3129	230.294	103.702
Twenterand	63.2689	129.729	126.419	58.7436	91.0741	147.076	161.129	126.145	11.596	93.5068	134.374	157.208	124.773	87.4939	119.366	110.344	51.8903	98.6818	70.2495	62.1744	129.594	160.966	93.5344	155.5	74.527	94.4255	177.393	113.636	135.828	137.019	150.378	101.288	131.571	188.516	38.9963	112.052	133.234	86.9901	131.276	158.101	150.509	92.3921	135.485	130.102	112.357	54.6417	18.3959	221.455	101.636
Tynaarlo	12.6262	182.977	155.966	131.686	33.4745	190.656	202.047	134.521	83.7365	124.689	168.718	213.001	68.526	132.332	148.891	137.394	109.831	29.0716	133.495	11.4251	197.955	218.302	134.321	197.712	124.625	21.4921	247.951	127.988	207.106	179.609	214.846	171.819	138.122	236.608	111.935	173.992	195.946	149.827	147.924	202.291	212.817	128.741	157.757	167.461	177.934	28.8605	88.3905	265.318	170.494
Tytsjerksteradiel	55.4808	172.786	132.651	149.115	12.7287	173.073	182.035	102.209	106.469	106.538	147.023	203.054	29.8743	121.503	126.32	114.814	112.024	60.7567	136.173	45.8609	201.632	209.401	120.558	178.786	118.58	43.8241	253.675	99.6163	215.482	162.162	212.988	180.102	104.535	219.714	130.34	171.774	193.138	150.409	118.376	184.389	208.773	113.062	130.225	147.703	179.172	70.8168	113.094	244.512	176.23
Uden	167.673	40.5484	90.3912	70.0618	177.34	71.5438	85.594	124.988	104.231	83.1713	84.1729	54.6837	199.579	59.8042	88.4113	90.9457	64.2116	202.553	40.5283	162.526	29.9685	55.7236	65.9878	79.4122	56.5816	193.677	81.6113	111.987	51.6398	68.4358	41.0801	32.0162	129.913	93.8663	80.5623	8.9296	23.8632	24.1461	114.284	77.1934	41.0339	74.3828	106.667	76.5516	6.46005	162.895	105.723	129.233	21.8238
Uitgeest	144.556	89.0403	29.2653	141.977	122.728	73.1338	76.7609	13.178	132.388	38.3268	43.5005	113.987	123.791	59.6643	27.6224	24.3836	90.1881	167.644	99.4313	134.096	144.027	121.596	51.3914	75.6187	71.5768	152.037	192.195	14.1467	166.467	64.4663	140.061	139.427	16.1163	116.366	133.894	107.623	121.899	101.33	6.14878	82.3716	131.614	45.018	18.9579	48.2875	121.304	151.582	139.373	135.447	130.393
Uithoorn	155.659	56.9788	3.9953	125.573	142.149	42.0882	48.8646	45.1584	127.16	31.947	13.7323	81.6513	149.429	40.8438	6.97726	18.5419	78.2005	183.265	79.7078	146.172	114.472	89.2364	32.6553	46.2073	55.2167	168.978	161.011	37.3992	137.798	32.5112	108.265	113.919	48.5132	87.5879	121.677	78.4513	90.6887	77.1046	29.6847	52.4446	99.5232	31.8328	20.2681	16.2459	92.7525	159.572	133.22	111.315	104.2
Urk	83.3045	107.968	73.5486	104.391	71.3623	110.057	120.449	58.4834	78.2044	43.124	86.4856	138.251	88.0573	56.7467	66.4833	54.9769	55.6587	110.137	77.4513	73.3756	140.734	144.58	55.8517	116.516	55.3079	96.1867	193.009	48.2739	157.356	99.0033	149.357	123.216	63.4584	156.624	89.7915	108.578	129.406	89.3136	67.9913	121.6	144.553	48.6973	76.2726	85.7374	117.456	89.302	85.7759	183.686	117.517
Utrecht	151.023	37.604	29.0517	103.352	144.887	38.0145	50.972	65.1301	111.537	31.5504	27.236	66.5011	157.905	23.0628	26.8259	31.3671	60.4498	181.647	56.8619	142.608	90.302	73.5001	18.6607	45.7689	36.5993	168.804	138.423	53.6793	113.212	27.176	87.0072	88.867	69.5641	83.7098	101.8	53.9853	68.2778	52.4052	52.805	49.6089	79.3203	24.8348	45.2294	20.8606	68.0446	152.401	116.793	113.309	79.1302
Utrechtse Heuvelrug	141.042	38.365	49.7641	81.5504	141.352	53.4604	68.0662	79.8452	93.5354	37.6729	49.1297	68.4918	159.154	15.1122	45.893	46.1737	42.3423	173.672	35.016	133.709	75.4949	74.1687	20.4079	62.1166	20.434	162.257	126.331	66.5392	96.6634	44.2022	78.7278	69.0863	84.9597	94.8787	81.0458	39.7743	58.8209	31.3885	70.7459	64.165	73.261	28.8664	65.3758	42.424	51.9787	140.305	98.1227	127.376	59.9089
Vaals	253.756	125.047	185.062	133.615	271.974	151.682	160.376	223.448	181.45	183.272	175.016	110.556	297.504	160.135	184.802	189.38	158.385	289.292	134.395	251.115	70.5403	103.881	165.926	156.018	156.33	283.474	20.467	211.194	55.3865	154.574	74.2663	90.9303	227.977	142.12	152.6	105.909	90.563	121.597	210.681	150.365	84.4632	174.464	200.92	167.888	94.236	244.985	179.277	168.774	94.1777
Valkenburg aan de Geul	247.033	112.175	172.436	128.555	263.453	138.348	146.857	211.311	175.612	171.825	162.09	96.9943	288.023	148.951	172.395	177.324	149.448	282.587	125.217	243.89	60.1221	90.2807	154.429	142.556	145.907	276.118	7.89908	199.29	48.6713	141.477	61.0977	83.442	215.739	128.601	146.976	94.4483	78.0459	111.599	198.189	136.851	71.1322	163.025	188.191	155.037	83.5573	238.944	173.955	155.674	85.4543
Valkenswaard	205.921	53.4375	113.711	101.029	215.313	80.8195	90.9374	153.079	140.65	115.244	103.395	43.3589	236.382	93.4349	113.854	119.306	102.59	240.887	78.8297	200.892	23.5766	38.8053	97.8844	85.9869	93.1616	232.055	51.2176	141.495	42.9444	83.0393	5.648	53.0581	157.358	82.0166	114.956	39.8088	19.8141	62.5215	139.543	80.9866	15.5487	106.549	129.432	96.2949	34.662	200.734	141.32	115.084	47.6249
Veendam	14.1408	193.047	170.508	131.654	51.7746	203.081	215.122	151.53	83.2584	138.328	182.645	222.616	85.5221	143.573	163.323	152.003	117.255	26.2393	139.873	24.1555	202.577	227.488	146.442	210.488	134.49	30.378	251.14	144.191	209.632	192.118	221.444	174.954	155.37	248.395	112.152	181.319	203.152	156.581	164.174	214.698	220.274	141.571	173.406	180.832	183.855	20.1425	86.4786	278.208	174.729
Veenendaal	134.993	45.1953	60.7128	69.7605	138.833	64.2472	79.0753	87.6781	83.3865	43.7275	60.8635	74.1197	159.065	20.0928	56.2741	55.0005	32.974	168.502	23.2358	128.316	70.9637	78.9947	27.9757	72.9989	15.8786	157.929	122.876	73.8206	90.4001	55.4821	78.5496	60.3922	93.033	103.726	69.5243	37.543	58.6827	22.2045	80.2122	74.5432	74.5812	35.2991	75.9168	54.2183	47.2795	133.1	87.5838	137.047	51.9606
Veere	267.158	104.051	111.977	208.321	253.487	80.9639	67.0601	144.528	227.866	143	98.8035	89.4078	256.432	140.973	118.849	130.459	176.621	295.347	165.115	257.961	151.503	92.1653	136.194	72.528	153.49	280.973	168.68	144.418	173.569	91.0831	125.26	172.416	144.17	48.9268	213.04	133.571	124.24	152.238	126.755	70.2287	115.383	140.004	114.041	100.538	144.517	269.849	232.325	18.3534	162.827
Veldhoven	199.197	43.2305	103.447	98.4891	207.103	71.1674	81.8434	142.872	135.714	105.416	93.205	36.1154	227.416	83.9437	103.603	109.149	95.3299	233.916	72.1261	193.797	26.5185	32.9568	88.1041	76.6843	84.4324	224.634	61.441	131.372	49.1964	72.9904	9.99707	52.3358	147.126	76.1148	111.073	31.4234	10.0127	55.4479	129.28	71.9793	10.991	96.7639	119.18	86.0733	29.4667	194.633	136.883	110.201	45.2257
Velsen	154.379	83.7808	23.1935	145.09	133.387	65.0582	67.3806	22.9169	138.793	42.2202	35.7327	107.059	134.428	60.8953	24.2521	25.8823	94.2951	178.058	101.06	144.029	141.148	114.734	52.3182	66.7369	73.963	162.553	187.972	24.0872	164.207	57.2522	135.133	138.857	24.1416	106.946	138.326	104.937	117.652	101.168	4.73697	73.6131	126.233	47.3628	9.04684	41.5484	119.04	160.933	145.574	125.034	129.453
Venlo	184.046	84.635	135.94	65.0607	203.165	115.849	129.005	168.397	112.076	124.826	130.118	88.5304	230.183	101.139	133.488	134.848	90.9428	219.589	68.1292	181.426	26.4914	85.9392	108.532	123.092	93.6968	213.809	56.9929	154.776	14.9904	113.881	54.9817	22.3938	173.593	128.94	83.3849	54.5711	54.1937	59.0391	159.074	119.841	63.3065	116.319	152.178	122.497	39.945	175.509	110.359	163.191	29.1586
Venray	171.984	70.5222	119.454	57.5232	188.777	101.715	115.452	151.422	101.72	107.826	114.2	78.8328	214.822	84.1387	116.802	117.933	75.4684	207.519	51.9908	168.663	22.5134	77.5397	91.5479	109.365	76.8682	200.877	67.9251	137.781	28.1659	98.8683	50.6175	8.70128	156.634	119.346	73.8798	39.3283	43.9289	42.0733	142.281	106.688	56.6604	99.3185	135.649	106.589	25.1078	164.464	100.983	154.316	12.1998
Vianen	158.299	25.2385	39.8582	99.6064	154.881	33.5678	48.1927	77.7457	113.403	43.1656	33.9666	54.9057	169.358	28.7183	38.8239	44.1037	62.1393	189.944	53.3994	150.395	78.5801	61.633	27.7905	42.2189	39.3341	177.699	125.934	66.425	101.954	24.5038	74.2778	79.7315	82.0708	76.2667	100.489	42.6155	55.6784	45.4446	64.7894	44.4028	66.5886	35.5155	56.1171	26.4416	57.0394	158.539	118.021	107.925	69.6761
Vlaardingen	201.704	53.7236	47.419	152.566	189.126	22.6315	9.91609	84.8969	165.44	77.5474	33.4904	59.8622	194.863	77.0336	53.9343	65.5575	114.191	230.103	106.721	192.518	114.524	66.9588	71.4527	15.1056	90.4546	215.962	149.992	81.7845	138.978	28.9484	96.933	126.032	86.0149	45.7394	153.894	85.2418	85.9174	97.0058	66.6624	19.9334	86.2783	74.7041	53.1591	35.2035	99.1377	204.582	170.522	64.4552	115.725
Vlieland	117.706	167.969	112.422	182.612	76.0866	156.751	160.813	70.9474	150.403	101.419	127.232	195.638	54.0403	123.951	108.674	99.7965	133.838	122.812	154.097	107.201	213.509	203.02	118.802	159.671	128.449	106.003	265.004	77.8199	232.534	147.366	216.438	199.777	69.6235	200.42	166.975	178.494	196.891	163.545	89.0504	166.373	209.468	110.142	102.567	131.115	189.794	131.845	157.919	217.593	193.036
Vlissingen	271.604	104.278	117.649	208.226	259.409	83.6809	70.6666	151.817	229.859	147.716	103.921	86.8457	263.497	144.108	124.322	135.953	178.835	300.487	166.059	262.63	148.248	88.7813	139.845	75.6373	156.108	286.398	162.488	150.948	169.622	94.2479	121.171	170.548	151.745	46.4551	213.888	132.657	121.757	152.499	133.846	72.447	111.681	144.183	120.868	104.974	142.844	273.724	234.038	11.6131	161.213
Voerendaal	244.663	114.563	174.479	125.291	262.111	141.514	150.501	212.789	172.761	172.626	164.54	100.839	287.306	149.516	174.174	178.717	148.334	280.216	124.249	241.789	60.0021	94.3428	155.274	146.027	145.846	274.097	10.4994	200.527	46.0298	144.199	64.0116	81.3693	217.325	133.507	144	95.2538	79.9799	111.201	200.065	140.484	74.3493	163.818	190.365	157.382	83.673	236.221	170.853	161.199	84.1447
Voorschoten	182.044	59.9693	25.6358	146.592	166.672	32.5314	30.4565	60.4903	152.54	58.5818	16.2616	75.9416	170.949	64.361	32.829	44.1872	102.437	208.986	100.063	172.419	121.989	83.5647	57.0717	31.188	78.7391	194.346	163.207	58.024	146.331	29.6718	109.407	127.705	61.6226	69.6492	144.85	88.4618	94.9166	93.9179	42.2499	38.147	99.3482	57.8863	28.7602	22.6504	103.068	186.181	158.313	88.0424	117.489
Voorst	96.1288	88.7152	91.7705	46.7221	110.005	106.997	121.403	102.153	39.986	61.5971	97.3305	116.453	137.444	49.2393	85.268	78.3528	11.3599	131.145	31.0415	91.3168	95.3993	120.482	56.5476	115.579	35.1637	123.001	146.281	88.0821	106.751	97.3382	112.633	71.2082	107.901	147.575	34.9822	72.6524	94.38	47.7682	102.364	117.771	111.564	57.7701	103.472	92.1708	75.2763	91.7424	45.0316	180.78	68.3902
Vught	179.978	17.6175	76.1026	93.4649	183.819	48.587	61.7369	115.171	122.439	78.3382	66.7176	31.6546	202.144	57.9446	75.986	81.4603	76.2464	213.814	56.1561	173.6	44.5863	34.7879	61.2213	55.7704	60.9014	203.371	88.7435	103.711	69.0363	47.8087	36.9904	56.8243	119.45	69.1556	101.611	17.2913	18.4023	39.9933	101.764	52.8129	30.3499	69.8262	92.0307	59.3479	28.9821	177.171	125.011	104.501	46.8324
Waadhoeke	72.8309	167.239	122.248	155.342	31.1225	164.392	172.199	88.3806	115.98	99.3477	137.03	197.142	27.2006	117.022	116.411	105.24	113.488	78.8588	136.9	62.6303	201.359	203.841	114.811	169.451	116.295	61.9088	253.639	87.7901	216.938	153.723	210.288	182.052	90.043	210.745	137.44	169.583	190.327	149.863	105.464	175.408	205.228	106.739	117.98	138.544	178.266	87.5446	123.056	233.754	177.219
Waalre	199.746	48.6579	108.512	96.1666	208.94	77.0845	87.8996	147.469	134.931	109.184	98.6127	42.0248	230.029	87.2189	108.424	113.595	96.2992	234.666	72.6191	194.646	21.262	38.4908	91.8013	82.7059	86.7964	225.76	56.2971	135.717	43.2593	78.6343	9.54607	48.9062	151.825	81.7748	109.58	33.4401	14.0784	56.2347	134.215	78.0483	15.5887	100.464	124.36	91.4007	28.6745	194.701	135.766	115.594	42.6814
Waalwijk	186.802	7.67472	66.2172	108.948	186.519	32.1298	44.413	107.451	134.011	75.7773	54.5838	22.6887	201.917	59.2368	67.6364	75.1715	85.1225	219.62	68.1861	179.626	60.8211	29.0625	60.0379	38.6299	66.0603	208.146	100.379	97.4519	85.3046	33.739	46.6515	74.4108	111.154	53.7404	115.375	34.1591	32.4583	53.503	92.3585	35.2556	37.1174	68.0508	81.268	47.8568	46.6253	185.41	137.29	88.7399	64.3444
Waddinxveen	176.24	42.8205	25.4159	131.107	165.113	19.2821	25.4952	67.05	140.632	52.2534	10.4501	61.7756	173.102	51.9297	30.5805	41.8261	89.6336	205.105	84.6423	167.177	104.616	69.4771	45.9296	22.5305	65.772	191.253	146.851	60.828	128.911	12.7344	93.1147	110.352	69.5309	63.9125	130.687	70.9529	77.8746	77.2909	49.7424	28.8692	83.3559	49.0632	36.996	9.56555	85.5566	178.944	145.964	88.6074	100.109
Wageningen	135.946	47.3964	69.4586	62.1828	142.566	69.8109	84.828	96.4368	80.1095	52.2607	68.9341	74.602	164.318	28.8188	65.1596	63.9302	32.0484	170.093	15.9709	129.875	64.2344	78.748	36.8756	78.6144	21.6756	160.241	116.449	82.4905	82.6131	61.8163	74.5501	51.72	101.83	106.809	63.689	33.2151	55.0737	13.7366	89.1629	79.509	71.712	43.9886	84.7853	62.0541	40.831	132.979	83.6644	140.861	43.6163
Wassenaar	185.787	63.49	29.4329	151.185	169.67	34.9914	30.9152	62.0211	157.041	62.6661	20.8671	78.0931	173.139	68.9415	36.6964	47.8633	107.01	212.382	104.653	176.079	125.631	85.6508	61.6	32.5486	83.3299	197.61	166.11	60.5339	150.027	33.2762	112.333	131.914	62.7467	69.3415	149.461	92.4594	98.2962	98.3768	43.8091	39.3818	102.147	62.2393	30.5271	27.2231	107.041	190.139	162.844	85.9754	121.677
Waterland	128.611	78.243	29.0078	119.412	112.769	70.4552	78.3354	28.4478	110.157	16.1567	43.2426	106.344	120.394	39.2756	22.5343	11.1838	67.4143	154.75	77.8994	118.687	127.482	113.595	31.8526	75.4032	49.7464	140.09	177.52	14.4684	148.787	59.9898	127.276	119.748	33.9789	116.688	111.067	91.3187	108.08	81.5701	26.4838	81.3626	119.917	24.0759	31.4894	44.5056	104.093	133.964	117.017	140.762	111.235
Weert	209.878	72.7201	131.905	96.9963	223.381	101.37	111.931	169.844	140.939	129.831	122.549	64.4434	246.822	106.915	131.373	135.762	109.3	245.289	84.9429	205.864	19.3506	59.5199	112.448	106.859	104.142	237.735	34.139	157.571	25.0342	102.841	25.8912	48.2794	174.409	102.37	113.402	52.4345	37.6894	70.3567	157.316	102.014	36.5534	121.027	147.917	115.24	41.8305	203.141	140.465	134.533	47.0221
Weesp	136.588	61.0742	21.5011	110.58	125.397	55.7347	65.4811	43.3369	108.335	12.4406	31.9231	89.5095	135.815	26.2049	14.471	9.52275	60.7978	165.01	66.3546	127.31	111.237	96.6694	17.6881	61.7056	39.3677	151.161	160.735	30.7254	133.117	44.846	110.13	105.524	48.3266	102.384	104.795	74.8959	91.04	67.4289	34.7825	67.0922	102.702	13.2719	32.6873	30.7722	88.1071	140.114	114.614	128.706	96.538
Werkendam	186.977	13.8659	55.754	117.592	183.46	18.6053	31.4304	97.7534	138.634	70.3615	42.8881	29.074	196.619	57.528	58.2135	67.0184	88.228	218.808	74.3332	179.2	74.2627	36.6325	56.371	25.4195	66.9405	206.569	113.304	88.8584	98.7608	21.3866	59.5044	86.3109	101.053	48.4214	122.208	45.5179	45.983	61.374	81.7599	22.9555	49.5087	63.5267	69.9665	36.8298	58.9466	186.765	142.525	81.9033	76.0825
West Maas en Waal	152.788	32.5725	69.2147	72.2549	158.287	59.1065	74.1122	102.137	95.9522	60.1053	65.0394	58.0638	178.641	36.8551	66.5069	68.2132	48.9276	186.827	29.8499	146.603	53.0195	61.9584	42.9152	67.7695	35.4885	176.744	104.224	88.9918	74.2937	53.047	58.9418	48.8274	107.15	91.9482	77.1673	18.0432	39.1073	16.005	92.1027	67.4805	55.2799	51.3121	85.37	57.5488	29.4685	149.849	99.0121	126.617	38.9791
Westerveld	34.1702	146.306	122.469	102.071	45.4075	154.936	166.838	106.866	57.6114	90.0508	134.386	176.29	78.8119	95.918	115.246	104.043	73.6805	65.7954	97.7003	25.787	162.854	181.576	98.3532	162.254	87.906	55.7853	213.665	97.9609	173.573	143.941	178.651	138.031	111.295	200.529	82.7338	137.613	159.566	113.749	117.832	166.564	176.338	93.2914	126.208	132.522	142.148	39.5243	64.1376	229.969	135.825
Westervoort	127.359	66.5288	89.9297	40.2817	140.774	91.2731	106.337	112.581	63.7271	68.1061	90.5123	90.7135	166.457	46.7498	85.0031	82.0902	27.0957	162.544	6.60808	122.828	63.871	93.598	55.3457	100.07	34.5163	154.551	115.083	98.2597	76.5391	83.6173	81.9181	41.5563	118.199	125.888	43.2036	43.7215	64.5792	19.0952	107.583	100.554	81.8518	60.9011	104.639	83.7818	44.0998	122.007	65.9539	160.575	37.2607
Westerwolde	25.2801	192.464	175.816	121.725	69.0465	205.269	218.07	160.932	74.2896	142.782	186.983	221.279	103.804	144.953	168.544	157.6	114.904	42.6174	135.946	36.0991	196.13	225.633	148.843	213.075	134.43	49.2459	243.02	152.276	201.145	194.501	216.843	167.335	165.193	249.494	102.849	177.82	199.323	152.781	172.145	216.779	216.581	144.932	180.335	184.435	178.872	15.1022	76.0468	280.59	168.167
Westland	202.334	63.4442	46.1337	159.661	187.367	32.2137	20.8592	79.8098	169.834	78.398	34.2751	70.8163	191.102	81.1034	53.1998	64.7029	118.93	229.61	113.394	192.822	124.846	77.8997	74.6847	25.6375	95.0628	215.027	160.926	78.4661	149.335	36.2827	107.796	135.24	80.2714	54.2703	159.882	94.6143	96.3793	104.781	61.6537	30.8686	97.1645	76.758	48.468	38.1553	108.747	206.067	175.239	68.1062	124.917
Weststellingwerf	50.7874	139.152	107.585	111.952	40.5822	143.708	154.453	87.4006	72.5104	77.0109	120.613	169.503	66.8873	87.6267	100.566	89.0168	74.0099	76.0094	98.2746	40.2238	163.891	175.408	88.2755	150.391	82.5941	62.3179	215.78	79.8292	177.307	132.636	176.478	141.896	91.4826	190.111	93.7566	135.136	156.801	112.953	99.8101	155.302	172.906	81.8747	109.317	119.755	141.76	59.6703	79.7475	217.722	138.167
Westvoorne	216.557	69.065	60.5988	169.357	201.948	38.7439	24.0435	93.921	182.144	92.453	48.1275	70.1156	205.471	93.5718	67.5944	79.1481	130.954	244.086	123.606	207.128	128.267	76.4679	87.662	30.3201	107.167	229.559	160.312	92.9923	152.534	45.851	108.442	141.61	94.1082	45.4944	170.81	100.775	99.4352	113.633	75.865	32.818	97.661	90.3428	62.8343	51.0992	114.308	220.006	187.302	54.1951	131.346
Wierden	76.0862	120.92	123.029	46.0559	102.516	140.175	154.586	127.039	6.81014	91.0445	129.74	147.513	135.369	81.9375	116.199	108.042	44.533	111.505	60.0075	74.7669	117.374	150.91	88.7422	148.764	68.1765	107.099	164.731	113.845	123.096	130.514	138.875	88.7179	132.628	180.174	26.3112	101.402	122.208	76.4749	130.403	150.904	139.459	88.7525	133.36	124.909	100.828	67.2511	13.0977	213.715	89.4148
Wijchen	149.647	43.56	80.6737	60.7177	158.721	71.4567	86.3986	111.436	88.5711	68.0222	77.3144	65.9038	181.247	44.3062	77.4422	78.0085	45.7974	184.347	22.8527	144.243	47.0747	68.6751	51.5677	80.0524	38.8258	175.226	99.3099	97.8294	65.9055	65.6364	59.2307	37.3075	116.651	102.09	67.4341	19.0492	40.6445	6.02448	102.593	79.4394	57.8397	59.4288	96.6619	69.8871	23.7928	145.427	90.8739	137.135	28.0409
Wijdemeren	140.107	53.9202	22.2832	107.126	130.769	50.2881	61.0388	50.1681	107.991	16.682	29.3297	82.5909	142.253	22.1001	16.4982	16.0449	58.9214	169.358	61.9658	131.119	104.369	89.6855	13.6003	56.8183	36.2143	155.861	153.627	37.8735	126.484	39.2544	102.903	99.5921	54.9992	96.9104	102.534	67.9823	83.8476	61.698	40.2474	61.8164	95.4704	13.1756	36.0745	26.5909	81.3816	142.888	113.977	124.312	90.4063
Wijk bij Duurstede	147.753	31.6913	49.0872	85.2588	147.703	47.7427	62.5572	82.1171	99.5503	41.6737	46.4557	61.8877	164.918	20.7199	46.1202	48.0491	48.5613	180.345	38.9143	140.401	72.4534	67.6741	24.2861	56.4854	27.1246	168.861	122.466	69.315	94.4712	39.0358	73.6444	68.8091	87.0158	88.3325	85.9653	36.1736	53.8863	32.3766	71.696	58.1612	67.6712	32.95	65.1334	39.3176	49.3577	146.986	103.94	121.073	59.1887
Winsum	39.0127	201.096	167.411	157.666	26.9217	205.423	215.631	140.068	110.143	138.487	181.173	231.415	50.9742	149.643	160.685	149.055	131.684	23.2256	155.86	36.961	221.14	237.179	150.361	211.84	143.778	7.85029	271.912	136.124	231.6	194.366	236.358	196.114	142.751	251.961	137.939	195.123	217.021	171.696	155.483	216.969	233.545	143.805	166.696	180.942	200.251	54.4703	115.068	278.735	194.104
Winterswijk	117.457	114.68	137.387	10.6245	145.708	140.987	156.061	153.013	44.1432	110.705	139.6	135.117	178.081	93.2356	131.705	126.691	58.7829	152.235	55.8989	117.318	89.4772	136.398	101.675	149.764	79.1108	149.352	130.118	138.781	88.2363	133.503	115.898	58.6614	158.768	172.974	18.3996	86.943	103.506	66.5462	151.671	149.918	119.581	105.275	150.946	133.152	80.2862	106.392	39.9632	208.163	63.7771
Woensdrecht	239.797	62.2715	97.8472	162.807	234.712	54.2995	49.0633	138.742	189.675	120.653	82.8223	38.6521	245.137	110.247	102.795	113.573	140.28	271.37	123.823	231.916	98.8505	39.5146	108.385	50.0722	119.698	258.801	115.423	133.273	120.098	65.0163	71.6536	122.319	140.546	10.6485	170.644	86.4808	73.0992	108.691	120.791	43.5822	62.1765	114.815	107.359	80.2676	95.1072	239.565	192.963	37.9381	113.401
Woerden	158.679	41.2453	19.741	115.56	149.467	31.5517	42.3198	60.1525	122.687	35.4959	15.0303	67.182	159.839	33.9664	20.3389	28.9317	71.9314	188.191	69.0649	149.82	98.8274	74.6302	27.7228	37.9662	48.0829	174.719	145.104	50.6828	122.358	20.6165	92.4281	99.7544	63.9005	78.2141	113.822	63.0449	74.7818	64.0688	45.5043	43.0098	83.8221	31.2451	35.8565	9.0138	77.4945	161.003	128.157	105.537	89.8178
Wormerland	137.475	85.1099	27.9066	133.36	117.599	72.1831	77.5215	16.5149	123.534	29.8147	42.8992	111.416	121.043	51.922	24.137	17.6304	81.4212	161.609	91.3159	127.169	138.044	118.918	43.896	75.6614	63.2965	146.298	187.032	8.03025	160.05	62.6982	135.567	132.15	21.3902	116.909	125.054	101.654	116.95	93.9668	13.5055	82.1715	127.526	36.9776	22.7483	46.4444	115.011	143.984	130.5	138.011	123.324
Woudenberg	135.024	44.421	50.3426	79.2828	135.423	58.3978	72.7599	77.4624	88.6313	34.0749	51.4692	74.5475	153.629	10.4892	45.7237	44.4776	37.302	167.614	33.068	127.659	79.2796	80.1944	17.5888	66.9424	14.5881	156.206	130.618	63.7775	99.7052	48.7141	83.9537	70.6748	82.7469	100.597	77.4699	44.2169	64	32.5019	69.624	69.3356	78.8155	25.3997	65.3793	45.2318	55.6007	134.413	93.457	132.794	61.9519
Woudrichem	178.68	5.70652	55.4542	107.554	176.82	25.9841	40.2015	96.4694	128.864	65.144	44.4394	32.7907	191.446	49.8696	56.6603	64.1365	78.7567	210.981	64.2823	171.168	67.8688	39.6527	49.8686	33.9418	58.1379	199.119	110.169	86.4125	92.312	24.592	56.7364	77.4719	100.231	57.9745	112.136	36.6615	40.7479	51.3147	81.5691	32.5096	47.6572	57.6388	70.7582	37.4255	50.6575	177.989	132.644	91.8518	67.1759
Zaanstad	143.231	82.3349	23.4096	135.679	123.532	67.7007	72.3625	19.0152	127.668	32.1008	38.1696	107.812	126.614	52.7643	20.8625	17.3414	84.2198	167.533	92.6771	132.966	136.902	115.381	44.4162	70.763	64.9754	152.238	185.201	13.8769	159.318	58.5947	133.217	132.342	22.838	111.866	128.108	100.495	114.937	94.272	9.00963	77.3801	124.885	38.3185	16.8063	42.3287	114.157	149.553	134.527	132.382	123.276
Zaltbommel	172.776	6.7027	58.7616	98.4455	172.89	34.6911	49.2037	98.308	120.858	63.5236	49.4934	36.5262	189.072	45.6006	58.861	64.9362	71.3956	205.618	55.6703	165.61	61.1977	42.4183	47.1125	42.9022	52.0344	194.219	106.044	87.286	85.417	31.6117	53.6141	68.7624	102.446	66.0611	103.392	28.1378	35.7484	42.2432	84.517	41.6867	45.6805	55.417	74.6602	42.0572	42.4866	171.458	124.412	100.404	58.4437
Zandvoort	162.465	76.3894	17.5526	145.329	143.103	55.4068	56.828	33.7364	142.616	45.1022	26.8747	98.087	145.046	60.3282	21.752	28.1104	95.9876	187.149	100.128	152.306	135.532	105.786	51.7621	56.4854	74.2216	171.874	181.005	33.3994	159.065	48.4185	127.712	135.436	34.782	96.3254	139.991	99.7325	110.912	98.4465	15.5113	63.4175	118.458	48.4538	2.99237	33.5501	114.123	168.313	149.135	114.252	125.732
Zederik	166.512	20.4484	40.6132	106.174	162.359	25.6174	40.4887	80.7841	121.511	49.5637	31.7314	48.4804	175.933	36.9176	41.0705	48.1254	70.3163	197.982	60.4109	158.525	78.8615	55.5506	35.278	34.3724	47.6663	185.582	124.192	70.4339	102.817	17.5951	71.4545	83.1333	84.7226	67.965	107.916	44.0673	53.9256	50.9518	66.4835	36.1832	62.9669	42.4804	56.4808	24.1658	58.7003	166.863	126.017	99.5953	72.8939
Zeewolde	110.862	72.5006	50.5782	87.6936	106.353	78.1395	90.3174	59.0953	79.608	17.9361	59.6466	102.853	123.467	21.0418	43.498	34.9338	35.3371	141.495	49.1936	102.373	107.586	109.026	21.6072	85.5489	22.1379	128.949	159.564	44.7644	126.204	67.1585	114.083	94.0166	64.8395	123.894	78.8786	73.8357	94.1215	57.2127	58.3209	89.7662	108.951	17.1622	60.2545	56.5882	83.9393	112.855	86.1081	153.263	86.8178
Zeist	141.283	41.3375	37.9811	91.9788	137.8	48.6991	62.3512	68.4648	99.568	28.2632	38.851	71.5613	153.189	11.8007	33.8908	34.5112	48.4051	172.731	45.7052	133.254	86.2021	77.9862	11.2505	56.8675	24.5864	160.452	136.216	55.5412	107.987	38.2799	86.85	81.0661	73.4471	93.1153	89.84	49.9596	67.2693	43.3964	58.7885	60.0935	80.3369	19.7512	53.42	32.8421	62.9851	141.929	104.758	123.918	71.7995
Zevenaar	124.555	73.6127	96.8224	32.8904	140.281	98.7005	113.767	118.086	58.47	73.8204	97.7699	97.0711	167.184	53.2518	91.719	88.3334	28.6005	159.947	13.6748	120.602	66.0666	99.6432	61.8634	107.494	40.3317	152.637	116.215	103.718	76.4737	91.0714	86.1123	40.9457	123.751	132.836	36.3077	49.4596	69.5971	25.6525	113.803	107.918	86.7995	66.9748	111.311	91.1017	48.0664	118.369	60.1068	167.639	38.4873
Zoetermeer	183.278	52.2172	28.087	142.052	169.838	24.2369	23.4188	66.4941	150.456	59.1394	14.8129	67.6573	175.652	61.7659	34.7238	46.3542	99.7387	211.158	95.5545	173.913	114.37	75.2872	55.1563	23.317	75.8822	196.865	155.03	62.5836	138.778	22.0419	101.235	121.133	68.1022	63.0043	141.302	81.4122	87.0278	88.3338	48.4012	30.2984	91.1278	57.2028	34.9233	18.8068	95.9613	186.705	155.964	83.803	110.864
Zoeterwoude	178.785	55.4963	22.7711	141.519	164.469	29.3126	29.5414	60.3805	147.973	54.908	11.4837	72.7577	169.784	59.5989	29.7088	41.2777	97.6836	206.217	94.9861	169.286	117.358	80.4273	52.4786	29.2364	73.9311	191.767	159.197	56.7033	141.652	25.2448	105.41	122.676	61.9815	69.1269	139.925	83.5746	90.5227	88.7947	42.2784	36.2049	95.4815	53.7022	28.8006	17.5526	98.1941	182.591	153.673	89.4458	112.474
Zuidhorn	37.5463	191.566	157.104	151.76	16.7416	195.364	205.444	129.716	104.984	128.403	170.919	221.912	45.3606	140.048	150.404	138.775	123.377	31.7332	147.662	32.6275	213.16	227.771	140.545	201.707	134.598	14.7879	264.267	125.732	224.317	184.315	227.687	188.766	132.441	241.939	132.125	186.385	208.231	163.263	145.092	206.891	224.625	133.863	156.308	170.772	191.931	53.776	110.375	268.508	186.378
Zuidplas	182.186	40.908	31.7981	133.689	171.521	13.7974	19.1156	73.1241	145.08	58.4015	16.7685	57.1154	179.591	56.6176	37.0732	48.3105	93.8789	211.295	87.4387	173.214	103.093	64.7976	51.1423	16.0599	70.0973	197.532	143.756	67.2325	127.527	11.0146	89.9563	110.645	75.4197	57.4395	134.127	70.5632	75.6627	78.9832	55.5878	22.5204	79.9209	54.8236	42.5659	15.6168	85.0387	184.633	150.229	82.3508	100.342
Zundert	218.955	39.8471	85.4752	138.913	216.554	41.4701	43.2588	127.614	166.519	103.394	71.0382	15.1493	229.485	90.1143	89.1704	98.9198	117.828	251.313	100.42	211.501	77.1023	18.256	89.4325	41.1276	98.2715	239.361	101.101	120.111	99.5973	50.4074	51.9106	98.9693	130.262	25.5065	146.925	62.5871	50.0588	85.0132	110.489	34.2309	41.5118	96.6477	97.6332	66.6551	71.4894	217.944	169.596	60.3613	89.8366
Zutphen	102.695	89.8626	100.605	33.8331	120.355	111.239	126.03	113.981	38.066	72.1445	104.708	115.808	149.021	56.8311	94.4635	88.5104	19.9847	138.14	28.2438	99.0173	87.9523	119.096	64.8399	119.982	42.372	131.212	137.568	99.7701	97.0755	102.272	107.723	61.5784	119.737	149.34	24.2298	69.5931	90.5779	44.6373	113.133	121.476	107.85	67.3499	113.258	98.9614	69.7393	96.451	41.1356	183.39	60.215
Zwartewaterland	62.1622	117.546	97.3045	83.7644	67.9544	127.061	139.45	89.008	49.0521	64.0293	108.12	147.517	95.6395	67.4347	90.0207	79.408	46.3623	94.5607	70.7086	54.5239	136.356	152.824	70.4186	134.627	59.136	83.9466	187.901	77.7269	148.891	116.153	150.71	113.393	94.1563	172.239	66.2723	109.484	131.398	86.1681	96.7364	138.656	148.012	66.0903	103.225	105.588	114.854	63.8085	56.6618	202.31	110.072
Zwijndrecht	194.244	32.1213	49.578	133.954	186.522	5.5284	12.9311	91.3533	151.282	72.4631	34.7413	40.1242	196.344	65.4124	54.1206	64.7836	100.077	224.628	89.2278	185.776	92.4605	47.6674	61.8812	6.95926	77.1943	211.465	129.104	84.8356	116.92	16.532	75.6146	104.665	93.7576	41.146	137.065	63.8288	63.8853	77.784	73.9351	6.47688	65.1136	67.3455	60.9376	31.5041	77.4358	195.459	155.748	70.2938	94.4002
Zwolle	67.6685	111.755	96.9341	73.4583	77.665	123.536	136.533	93.1614	41.153	63.4794	106.64	141.342	105.966	63.1898	89.6971	79.7463	37.6102	101.416	61.7529	61.1938	127.193	146.329	67.3068	131.421	53.223	91.8663	178.459	80.9384	139.092	112.82	142.564	103.546	98.5427	167.851	56.2104	101.563	123.518	77.6735	99.1297	135.027	140.351	64.151	104.386	103.428	106.147	66.9616	48.7417	198.847	100.564
[truncated: 331 more columns]
