# Supplementary material for: Identification of potential vulnerable points and paths of contamination in the Dutch broiler meat trade network
Source: PLoS One. 2020 May 15;15(5):e0233376. doi: 10.1371/journal.pone.0233376 (PMC7228058; doi:10.1371/journal.pone.0233376)
Supplement: S1 Data — (ZIP) [file pone.0233376.s002.zip › degree_centrality.xlsx]

## Sheet: Sheet1
broiler breeder	out-degree		broiler farm	in-degree	out-degree(S)	out-degree(P)	out(sum)		slaughterhouse	in-degree	in-degree(exporter)	In-degree sum	out-degree	out-degree(Impoter)	outdegree sum		Processor with slaughering business	in-degree	in-degree(exporter)		out-degree	out-degree(Impoter)	outdegree sum		Processor	in-degree	in-degree(exporter)		out-degree	outdegree (importer)	outdegree sum		Retailer	in-degree
Aa en Hunze	3		Aa en Hunze	8	1	8	9		1	18	1	19	12	1	13		1	99	0	99	334	1	335		18	12	0	12	7	0	7		Aa en Hunze	17
Aalten	3		Aalten	3	0	6	6		2	19	1	20	20	1	21		2	48	0	48	158	0	158		19	12	0	12	3	0	3		Aalburg	17
Achtkarspelen	1		Achtkarspelen	13	3	8	11		3	35	1	36	20	1	21		3	0	0	0	2	0	2		20	9	1	10	2	1	3		Aalsmeer	18
Baarle-Nassau	2		Alkmaar	0	0	7	7		4	3	1	4	14	1	15		4	128	0	128	368	1	369		21	20	0	20	289	0	289		Aalten	19
Barneveld	14		Alphen aan den Rijn	0	0	3	3		5	5	1	6	18	1	19		5	129	0	129	368	1	369		22	20	0	20	224	0	224		Achtkarspelen	17
Berkelland	1		Alphen-Chaam	13	2	8	10		6	13	1	14	11	1	12		6	0	1	1	0	1	1		23	20	0	20	346	0	346		Alblasserdam	17
Bernheze	66		Amersfoort	0	1	6	7		7	17	0	17	13	1	14		7	145	0	145	375	0	375		24	18	1	19	22	1	23		Albrandswaard	17
Best	2		Apeldoorn	2	0	7	7		8	51	0	51	13	0	13		8	144	0	144	375	0	375		25	12	0	12	3	0	3		Alkmaar	19
Bladel	15		Asten	24	4	8	12		9	7	0	7	12	0	12		9	146	0	146	376	1	377		26	20	0	20	338	1	339		Almelo	20
Boekel	14		Baarle-Nassau	5	0	7	7		10	10	0	10	12	1	13		10	142	0	142	377	0	377		27	2	0	2	2	0	2		Almere	22
Boxmeer	10		Barneveld	2	3	6	9		11	8	0	8	17	0	17		11	0	1	1	8	0	8		28	20	1	21	368	1	369		Alphen aan den Rijn	20
Bronckhorst	11		Bedum	0	0	2	2		12	9	0	9	18	1	19		12	0	0	0	1	0	1		29	9	0	9	5	0	5		Alphen-Chaam	16
Cranendonck	0		Bergambacht	0	0	3	3		13	13	0	13	23	0	23		13	1	0	1	1	0	1		30	1	0	1	0	0	0		Ameland	1
Cuijk	22		Bergeijk	21	3	8	11		14	9	0	9	19	0	19		14	0	0	0	1	0	1		31	15	0	15	12	0	12		Amersfoort	23
Dalfsen	47		Berkelland	12	3	8	11		15	20	0	20	18	1	19		15	0	0	0	0	0	0		32	20	0	20	369	1	370		Amstelveen	20
De Fryske Marren	1		Bernheze	25	7	9	16		16	7	0	7	12	1	13		16	0	0	0	2	1	3		33	1	0	1	1	0	1		Amsterdam	29
De Wolden	12		Binnenmaas	0	0	6	6		17	0	0	0	20	1	21		17	16	0	16	53	0	53		34	20	0	20	377	0	377		Apeldoorn	20
Deurne	14		Bladel	5	0	6	6		18	4	0	4	18	1	19			998	2	1000	2799	6	2805		35	20	0	20	377	1	378		Appingedam	13
Deventer	1		Bodegraven	0	0	6	6		19	17	0	17	19	1	20			16	0	16	53	0	53		36	20	0	20	300	1	301		Arnhem	21
Dinkelland	0		Boekel	6	0	6	6		20	24	0	24	20	0	20										37	20	0	20	367	1	368		Assen	19
Doetinchem	5		Borger-Odoorn	21	9	9	18			289	6	295	329	14	343										38	20	0	20	375	0	375		Asten	17
Dongeradeel	0		Borne	0	0	0	0			11.5	0	11.5	18	1	19										39	12	0	12	3	0	3		Baarle-Nassau	13
Dronten	2		Borsele	0	0	3	3																		40	4	0	4	2	0	2		Baarn	18
Druten	3		Bronckhorst	2	1	8	9																		41	2	0	2	1	0	1		Barendrecht	19
Duiven	0		Bunnik	0	0	6	6																			329	3	332	3793	8	3801		Barneveld	20
Ede	55		Buren	0	0	6	6																			16.5	0	17	17	0	17.5		Bedum	10
Eemsmond	0		Coevorden	4	0	7	7																										Beek	15
Eersel	47		Cranendonck	0	0	2	2																										Beemster	13
Epe	0		Dalfsen	13	3	8	11																										Beesel	15
Gemert-Bakel	11		De Bilt	0	1	6	7																										Berg en Dal	18
Hardenberg	46		De Fryske Marren	8	1	8	9																										Bergeijk	17
Harderwijk	0		De Wolden	15	7	8	15																										Bergen (LI)	15
Heeze-Leende	14		Delfzijl	8	1	8	9																										Bergen (NH)	19
Hellendoorn	11		Deurne	18	4	7	11																										Bergen op Zoom	19
Heusden	1		Deventer	26	10	9	19																										Berkelland	20
Hof van Twente	77		Dinkelland	2	0	7	7																										Bernheze	18
Horst aan de Maas	9		Doetinchem	0	0	0	0																										Best	17
Hulst	1		Drimmelen	3	0	7	7																										Beuningen	18
Kampen	1		Dronten	10	5	8	13																										Beverwijk	19
Kollumerland en Nieuwkruisland	1		Echt-Susteren	1	0	6	6																										Binnenmaas	17
Landerd	24		Ede	23	11	9	20																										Bladel	17
Lelystad	1		Eemsmond	1	1	8	9											2012			5651												Blaricum	15
Leudal	9		Eersel	12	1	7	8																										Bloemendaal	17
Leusden	3		Emmen	16	5	9	14																										Bodegraven-Reeuwijk	18
Lochem	6		Enkhuizen	0	0	2	2																										Boekel	15
Losser	1		Enschede	1	0	6	6																										Borger-Odoorn	17
Marum	10		Epe	0	0	7	7																										Borne	16
Meierijstad	36		Ermelo	0	0	4	4																										Borsele	17
Midden-Drenthe	1		Etten-Leur	0	0	3	3																										Boxmeer	18
Midden-Groningen	1		Ferwerderadiel	11	2	8	10																										Boxtel	17
Montfoort	0		Geertruidenberg	7	2	7	9																										Breda	22
Nederweert	5		Gemert-Bakel	27	9	9	18																										Brielle	17
Neerijnen	0		Gennep	4	0	7	7																										Bronckhorst	20
Noordoostpolder	0		Giessenlanden	0	0	5	5																										Brummen	19
Oldebroek	0		Gilze en Rijen	1	0	6	6																										Brunssum	17
Ommen	14		Goes	0	0	4	4																										Bunnik	17
Oost Gelre	15		Goirle	4	0	6	6																										Bunschoten	17
Oosterhout	0		Groningen	0	0	1	1																										Buren	18
Ooststellingwerf	26		Grootegast	2	2	8	10																										Capelle aan den IJssel	19
Opsterland	17		Haaksbergen	1	0	6	6																										Castricum	19
Oss	6		Haaren	2	0	6	6																										Coevorden	19
Oude IJsselstreek	9		Haarlemmermeer	4	3	7	10																										Cranendonck	17
Overbetuwe	3		Halderberge	0	0	6	6																										Cromstrijen	15
Putten	1		Hardenberg	34	15	9	24																										Cuijk	17
Raalte	8		Heerenveen	13	5	8	13																										Culemborg	18
Renswoude	0		Heerhugowaard	0	0	7	7																										Dalfsen	19
Reusel-De Mierden	36		Heeze-Leende	3	0	5	5																										Dantumadiel	15
Rijssen-Holten	0		Hellendoorn	13	2	8	10																										De Bilt	19
Sint Anthonis	29		Heusden	3	0	6	6																										De Fryske Marren	19
Sluis	1		Hilvarenbeek	4	0	6	6																										De Marne	9
Someren	85		Hof van Twente	18	8	9	17																										De Ronde Venen	19
Stadskanaal	3		Hollands Kroon	14	6	8	14																										De Wolden	17
Staphorst	27		Hoogeveen	0	1	7	8																										Delft	19
Steenbergen	0		Horst aan de Maas	6	0	7	7																										Delfzijl	15
Súdwest-Fryslân	2		Hulst	1	0	3	3																										Den Helder	19
Tubbergen	50		Kampen	2	1	7	8																										Deurne	19
Twenterand	12		Krimpenerwaard	0	1	6	7																										Deventer	20
Utrechtse Heuvelrug	2		Laarbeek	15	1	7	8																										Diemen	19
Voorschoten	0		Landerd	6	0	7	7																										Dinkelland	16
Wageningen	0		Leek	8	2	8	10																										Doesburg	14
Weert	7		Leerdam	0	0	6	6																										Doetinchem	20
West Maas en Waal	19		Leeuwarden	0	1	8	9																										Dongen	17
Westerwolde	2		Lelystad	4	2	8	10																										Dongeradeel	17
Weststellingwerf	4		Leudal	26	9	9	18																										Dordrecht	20
Wierden	20		Lochem	11	2	8	10																										Drechterland	18
Wijchen	9		Loon op Zand	5	0	7	7																										Drimmelen	17
Winterswijk	1		Lopik	2	2	7	9																										Dronten	20
Woudenberg	0		Loppersum	1	1	8	9																										Druten	17
Zeewolde	10		Losser	0	0	1	1																										Duiven	19
Zutphen	0		Meierijstad	23	5	8	13																										Echt-Susteren	17
	1038		Midden-Drenthe	28	11	9	20																										Edam-Volendam	19
	3		Midden-Groningen	10	2	8	10																										Ede	20
			Mill en Sint Hubert	14	1	7	8																										Eemnes	13
			Moerdijk	7	2	7	9																										Eemsmond	14
			Montferland	0	0	1	1																										Eersel	17
			Nederweert	18	4	7	11																										Eijsden-Margraten	17
			Neerijnen	0	0	3	3																										Eindhoven	22
			Nijkerk	13	10	8	18																										Elburg	19
			Noordenveld	8	2	8	10																										Emmen	21
			Noordoostpolder	0	0	7	7																										Enkhuizen	17
			Nuenen, Gerwen en Nederwetten	3	0	6	6																										Enschede	20
			Oirschot	6	0	7	7																										Epe	19
			Oisterwijk	6	0	7	7																										Ermelo	18
			Oldambt	1	1	8	9																										Etten-Leur	18
			Oldebroek	0	1	3	4																										Ferwerderadiel	10
			Olst-Wijhe	6	0	7	7																										Geertruidenberg	17
			Ommen	11	0	7	7																										Geldermalsen	17
			Oost Gelre	23	7	9	16																										Geldrop-Mierlo	19
			Oosterhout	0	0	5	5																										Gemert-Bakel	18
			Ooststellingwerf	8	1	8	9																										Gennep	16
			Opmeer	0	0	2	2																										Giessenlanden	17
			Opsterland	1	0	6	6																										Gilze en Rijen	17
			Oss	13	1	7	8																										Goeree-Overflakkee	18
			Oudewater	0	0	6	6																										Goes	17
			Overbetuwe	18	5	9	14																										Goirle	17
			Peel en Maas	35	15	9	24																										Gooise Meren	19
			Putten	6	8	7	15																										Gorinchem	18
			Raalte	12	4	8	12																										Gouda	19
			Reimerswaal	0	0	5	5																										Grave	15
			Renswoude	0	0	6	6																										Groningen	20
			Reusel-De Mierden	3	0	4	4																										Grootegast	15
			Roermond	0	0	2	2																										Gulpen-Wittem	13
			Rotterdam	0	0	0	0																										Haaksbergen	17
			Schagen	0	0	0	0																										Haaren	16
			Schouwen-Duiveland	0	0	0	0																										Haarlem	21
			Sint Anthonis	10	1	7	8																										Haarlemmerliede	12
			Sluis	2	0	7	7																										Haarlemmermeer	21
			Smallingerland	2	1	8	9																										Halderberge	17
			Someren	44	16	9	25																										Hardenberg	19
			Son en Breugel	18	1	7	8																										Harderwijk	19
			Stadskanaal	1	0	7	7																										Hardinxveld-Giessendam	17
			Steenbergen	0	0	3	3																										Haren	15
			Steenwijkerland	3	0	8	8																										Harlingen	15
			Súdwest-Fryslân	11	4	8	12																										Hattem	15
			Tholen	0	0	6	6																										Heemskerk	19
			Tilburg	0	0	3	3																										Heemstede	18
			Tubbergen	7	1	7	8																										Heerde	16
			Twenterand	9	0	7	7																										Heerenveen	19
			Tynaarlo	0	1	7	8																										Heerhugowaard	19
			Tytsjerksteradiel	5	1	8	9																										Heerlen	19
			Uden	12	1	7	8																										Heeze-Leende	15
			Veendam	0	0	6	6																										Heiloo	16
			Venray	10	0	7	7																										Hellendoorn	19
			Voorst	1	0	7	7																										Hellevoetsluis	18
			Waadhoeke	14	8	8	16																										Helmond	21
			Waddinxveen	0	1	6	7																										Hendrik-Ido-Ambacht	17
			Wageningen	0	0	0	0																										Hengelo	20
			Weert	2	0	6	6																										's-Hertogenbosch	21
			Werkendam	0	0	3	3																										Heumen	17
			West Maas en Waal	0	0	0	0																										Heusden	18
			Westerwolde	8	1	8	9																										Hillegom	16
			Weststellingwerf	3	1	8	9																										Hilvarenbeek	16
			Wierden	7	1	7	8																										Hilversum	21
			Winsum	0	0	5	5																										Hof van Twente	20
			Winterswijk	0	0	0	0																										Hollands Kroon	19
			Woudrichem	7	2	7	9																										Hoogeveen	19
			Zaltbommel	6	1	7	8																										Hoorn	19
			Zederik	0	0	6	6																										Horst aan de Maas	18
			Zeewolde	1	1	6	7																										Houten	19
			Zundert	7	2	7	9																										Huizen	19
			Zutphen	0	0	1	1																										Hulst	17
			Zwolle	0	0	1	1																										IJsselstein	18
				1038	289	998	1287																										Kaag en Braassem	17
				3	0	7	7																										Kampen	19
																																	Kapelle	14
																																	Katwijk	19
																																	Kerkrade	18
																																	Koggenland	17
																																	Kollumerland	15
																																	Korendijk	14
																																	Krimpen aan den IJssel	17
																																	Krimpenerwaard	19
																																	Laarbeek	17
																																	Landerd	17
																																	Landgraaf	17
																																	Landsmeer	17
																																	Langedijk	19
																																	Lansingerland	19
																																	Laren	16
																																	Leek	15
																																	Leerdam	17
																																	Leeuwarden	19
																																	Leiden	21
																																	Leiderdorp	18
																																	Leidschendam-Voorburg	19
																																	Lelystad	19
																																	Leudal	17
																																	Leusden	18
																																	Lingewaal	16
																																	Lingewaard	20
																																	Lisse	17
																																	Lochem	20
																																	Loon op Zand	18
																																	Lopik	17
																																	Loppersum	8
																																	Losser	16
																																	Maasdriel	17
																																	Maasgouw	17
																																	Maassluis	17
																																	Maastricht	20
																																	Marum	14
																																	Medemblik	19
																																	Meerssen	15
																																	Meierijstad	21
																																	Meppel	19
																																	Middelburg	18
																																	Midden-Delfland	17
																																	Midden-Drenthe	19
																																	Midden-Groningen	19
																																	Mill en Sint Hubert	15
																																	Moerdijk	19
																																	Molenwaard	17
																																	Montferland	19
																																	Montfoort	17
																																	Mook en Middelaar	13
																																	Neder-Betuwe	18
																																	Nederweert	16
																																	Neerijnen	16
																																	Nieuwegein	19
																																	Nieuwkoop	18
																																	Nijkerk	22
																																	Nijmegen	21
																																	Nissewaard	19
																																	Noord-Beveland	10
																																	Noordenveld	18
																																	Noordoostpolder	19
																																	Noordwijk	17
																																	Noordwijkerhout	16
																																	Nuenen, Gerwen en Nederwetten	17
																																	Nunspeet	20
																																	Nuth	15
																																	Oegstgeest	17
																																	Oirschot	17
																																	Oisterwijk	17
																																	Oldambt	18
																																	Oldebroek	19
																																	Oldenzaal	18
																																	Olst-Wijhe	16
																																	Ommen	16
																																	Onderbanken	7
																																	Oost Gelre	19
																																	Oosterhout	19
																																	Ooststellingwerf	17
																																	Oostzaan	12
																																	Opmeer	13
																																	Opsterland	18
																																	Oss	22
																																	Oud-Beijerland	17
																																	Oude IJsselstreek	19
																																	Ouder-Amstel	16
																																	Oudewater	15
																																	Overbetuwe	21
																																	Papendrecht	17
																																	Peel en Maas	18
																																	Pekela	14
																																	Pijnacker-Nootdorp	19
																																	Purmerend	21
																																	Putten	18
																																	Raalte	19
																																	Reimerswaal	17
																																	Renkum	18
																																	Renswoude	13
																																	Reusel-De Mierden	15
																																	Rheden	20
																																	Rhenen	17
																																	Ridderkerk	19
																																	Rijssen-Holten	20
																																	Rijswijk	19
																																	Roerdalen	16
																																	Roermond	18
																																	Roosendaal	19
																																	Rotterdam	27
																																	Rozendaal	3
																																	Rucphen	17
																																	Schagen	19
																																	Scherpenzeel	14
																																	Schiedam	20
																																	Schiermonnikoog	0
																																	Schinnen	14
																																	Schouwen-Duiveland	17
																																	Simpelveld	11
																																	Sint Anthonis	15
																																	Sint-Michielsgestel	17
																																	Sittard-Geleen	20
																																	Sliedrecht	17
																																	Sluis	16
																																	Smallingerland	19
																																	Soest	19
																																	Someren	18
																																	Son en Breugel	17
																																	Stadskanaal	17
																																	Staphorst	16
																																	Stede Broec	18
																																	Steenbergen	17
																																	Steenwijkerland	19
																																	Stein	17
																																	Stichtse Vecht	19
																																	Strijen	14
																																	Sudwest-Fryslan	19
																																	Ten Boer	8
																																	Terneuzen	18
																																	Terschelling	4
																																	Texel	13
																																	Teylingen	19
																																	The Hague	24
																																	Tholen	17
																																	Tiel	19
																																	Tilburg	23
																																	Tubbergen	16
																																	Twenterand	19
																																	Tynaarlo	18
																																	Tytsjerksteradiel	18
																																	Uden	18
																																	Uitgeest	15
																																	Uithoorn	18
																																	Urk	18
																																	Utrecht	24
																																	Utrechtse Heuvelrug	19
																																	Vaals	9
																																	Valkenburg aan de Geul	15
																																	Valkenswaard	17
																																	Veendam	17
																																	Veenendaal	20
																																	Veere	16
																																	Veldhoven	19
																																	Velsen	19
																																	Venlo	21
																																	Venray	18
																																	Vianen	17
																																	Vlaardingen	19
																																	Vlieland	0
																																	Vlissingen	17
																																	Voerendaal	13
																																	Voorschoten	17
																																	Voorst	19
																																	Vught	17
																																	Waadhoeke	19
																																	Waalre	17
																																	Waalwijk	19
																																	Waddinxveen	17
																																	Wageningen	19
																																	Wassenaar	17
																																	Waterland	16
																																	Weert	19
																																	Weesp	17
																																	Werkendam	17
																																	West Maas en Waal	17
																																	Westerveld	17
																																	Westervoort	16
																																	Westerwolde	16
																																	Westland	19
																																	Weststellingwerf	18
																																	Westvoorne	14
																																	Wierden	17
																																	Wijchen	19
																																	Wijdemeren	18
																																	Wijk bij Duurstede	17
																																	Winsum	14
																																	Winterswijk	18
																																	Woensdrecht	17
																																	Woerden	19
																																	Wormerland	16
																																	Woudenberg	17
																																	Woudrichem	17
																																	Zaanstad	22
																																	Zaltbommel	17
																																	Zandvoort	16
																																	Zederik	17
																																	Zeewolde	19
																																	Zeist	19
																																	Zevenaar	20
																																	Zoetermeer	21
																																	Zoeterwoude	14
																																	Zuidhorn	15
																																	Zuidplas	20
																																	Zundert	17
																																	Zutphen	20
																																	Zwartewaterland	18
																																	Zwijndrecht	18
																																	Zwolle	20
																																		6592
																																		18
																																	7
