# Supplementary material for: Identification of potential vulnerable points and paths of contamination in the Dutch broiler meat trade network
Source: PLoS One. 2020 May 15;15(5):e0233376. doi: 10.1371/journal.pone.0233376 (PMC7228058; doi:10.1371/journal.pone.0233376)
Supplement: S1 Data — (ZIP) [file pone.0233376.s002.zip › list_of_manucipalities_and_locaitons.xls]

## Sheet: all_dutch_municipalities
code	name	geometry
GM0003	Appingedam	<Polygon><outerBoundaryIs><LinearRing><coordinates>6.886384,53.345787,0.0 6.886259,53.342194,0.0 6.883163,53.339536,0.0 6.88282,53.329654,0.0 6.882864,53.329472,0.0 6.884088,53.324432,0.0 6.884133,53.324245,0.0 6.883884,53.317058,0.0 6.885228,53.312547,0.0 6.887962,53.31084,0.0 6.888165,53.310713,0.0 6.887759,53.299034,0.0 6.884729,53.298173,0.0 6.860643,53.295775,0.0 6.860704,53.297571,0.0 6.851…
GM0005	Bedum	<Polygon><outerBoundaryIs><LinearRing><coordinates>6.596591,53.348151,0.0 6.602419,53.341801,0.0 6.605422,53.341771,0.0 6.60532,53.338177,0.0 6.599265,53.336441,0.0 6.602115,53.33102,0.0 6.606643,53.331873,0.0 6.611121,53.330928,0.0 6.615495,53.32639,0.0 6.613943,53.324609,0.0 6.621189,53.315547,0.0 6.639193,53.315361,0.0 6.643511,53.309025,0.0 6.649538,53.309861,0.0 6.655538,53.309797,0.0 6.6305…
GM0007	Bellingwedde	<Polygon><outerBoundaryIs><LinearRing><coordinates>7.149166,53.160659,0.0 7.17413,53.149503,0.0 7.177304,53.15395,0.0 7.183356,53.155658,0.0 7.189372,53.156466,0.0 7.190567,53.149257,0.0 7.184255,53.141262,0.0 7.181229,53.140408,0.0 7.179698,53.139532,0.0 7.180884,53.132388,0.0 7.180895,53.132324,0.0 7.18351,53.123296,0.0 7.184501,53.122891,0.0 7.204078,53.114895,0.0 7.199741,53.082601,0.0 7.2008…
GM0009	Ten Boer	<Polygon><outerBoundaryIs><LinearRing><coordinates>6.745515,53.307916,0.0 6.754258,53.299728,0.0 6.761642,53.296049,0.0 6.764756,53.299608,0.0 6.773552,53.293216,0.0 6.773408,53.288724,0.0 6.770381,53.28786,0.0 6.773264,53.284231,0.0 6.739898,53.272033,0.0 6.739888,53.272029,0.0 6.730811,53.269435,0.0 6.730257,53.269222,0.0 6.708191,53.260751,0.0 6.708056,53.2607,0.0 6.664621,53.245175,0.0 6.6641…
GM0010	Delfzijl	<Polygon><outerBoundaryIs><LinearRing><coordinates>6.897491,53.362725,0.0 6.897302,53.357335,0.0 6.900068,53.351998,0.0 6.900116,53.351907,0.0 6.902992,53.348275,0.0 6.905995,53.348238,0.0 6.906264,53.348234,0.0 6.908997,53.3482,0.0 6.926692,53.338987,0.0 6.930943,53.336331,0.0 6.931098,53.336234,0.0 6.93707,53.335258,0.0 6.938506,53.333442,0.0 6.944412,53.33067,0.0 6.944347,53.328873,0.0 6.94715…
GM0014	Groningen	<Polygon><outerBoundaryIs><LinearRing><coordinates>6.550815,53.26592,0.0 6.552241,53.26321,0.0 6.567276,53.264861,0.0 6.567202,53.262166,0.0 6.586707,53.262871,0.0 6.588933,53.263511,0.0 6.58973,53.26374,0.0 6.588296,53.257685,0.0 6.588051,53.25665,0.0 6.588031,53.256567,0.0 6.591028,53.256537,0.0 6.591365,53.256497,0.0 6.607458,53.254574,0.0 6.607412,53.252929,0.0 6.607407,53.252777,0.0 6.617894…
GM0015	Grootegast	<Polygon><outerBoundaryIs><LinearRing><coordinates>6.27625,53.253887,0.0 6.279099,53.246676,0.0 6.303125,53.249191,0.0 6.313612,53.249111,0.0 6.313906,53.249179,0.0 6.321142,53.25085,0.0 6.344936,53.253332,0.0 6.345159,53.252759,0.0 6.345113,53.250661,0.0 6.360135,53.252338,0.0 6.358495,53.24606,0.0 6.365925,53.243304,0.0 6.373414,53.243242,0.0 6.371814,53.238762,0.0 6.376328,53.239624,0.0 6.3912…
GM0017	Haren	<Polygon><outerBoundaryIs><LinearRing><coordinates>6.639963,53.186832,0.0 6.657782,53.182151,0.0 6.658012,53.181748,0.0 6.663473,53.172204,0.0 6.666411,53.170375,0.0 6.670896,53.170328,0.0 6.676771,53.166669,0.0 6.679707,53.16484,0.0 6.680178,53.164448,0.0 6.684085,53.161198,0.0 6.689876,53.154844,0.0 6.689944,53.154664,0.0 6.691262,53.151233,0.0 6.686751,53.150384,0.0 6.686697,53.148587,0.0 6.68…
GM0018	Hoogezand-Sappemeer	<Polygon><outerBoundaryIs><LinearRing><coordinates>6.667367,53.202721,0.0 6.676318,53.201726,0.0 6.683059,53.201654,0.0 6.6838,53.201646,0.0 6.71823,53.174808,0.0 6.718883,53.174298,0.0 6.719229,53.174242,0.0 6.724651,53.173363,0.0 6.724837,53.173333,0.0 6.729295,53.172385,0.0 6.729566,53.172337,0.0 6.729839,53.172289,0.0 6.745659,53.169504,0.0 6.75157,53.169437,0.0 6.751639,53.169436,0.0 6.75191…
GM0022	Leek	<Polygon><outerBoundaryIs><LinearRing><coordinates>6.429923,53.225689,0.0 6.43565,53.214855,0.0 6.439786,53.211442,0.0 6.440054,53.211221,0.0 6.465432,53.2083,0.0 6.466906,53.207388,0.0 6.466861,53.205591,0.0 6.463801,53.202922,0.0 6.463756,53.201125,0.0 6.45058,53.197748,0.0 6.4502,53.197651,0.0 6.448704,53.197664,0.0 6.447075,53.192286,0.0 6.443995,53.188718,0.0 6.424397,53.182598,0.0 6.407858,…
GM0024	Loppersum	<Polygon><outerBoundaryIs><LinearRing><coordinates>6.801488,53.367486,0.0 6.811795,53.361074,0.0 6.81636,53.362817,0.0 6.822307,53.360949,0.0 6.825221,53.358218,0.0 6.826693,53.357301,0.0 6.824951,53.350132,0.0 6.827924,53.349198,0.0 6.832307,53.34555,0.0 6.83528,53.344616,0.0 6.833718,53.342837,0.0 6.835068,53.338327,0.0 6.83936,53.331984,0.0 6.839299,53.330187,0.0 6.836438,53.329095,0.0 6.83473…
GM0025	Marum	<Polygon><outerBoundaryIs><LinearRing><coordinates>6.329132,53.204953,0.0 6.330472,53.197753,0.0 6.331909,53.195045,0.0 6.336418,53.195909,0.0 6.340966,53.198569,0.0 6.345137,53.184156,0.0 6.34063,53.183293,0.0 6.343423,53.174284,0.0 6.334499,53.17081,0.0 6.334371,53.17076,0.0 6.334293,53.167166,0.0 6.337303,53.168041,0.0 6.33987,53.160348,0.0 6.341512,53.155425,0.0 6.341621,53.155073,0.0 6.34430…
GM0034	Almere	<Polygon><outerBoundaryIs><LinearRing><coordinates>5.333257,52.407834,0.0 5.345021,52.402445,0.0 5.34943,52.402447,0.0 5.3509,52.401549,0.0 5.346495,52.397053,0.0 5.339148,52.39705,0.0 5.333275,52.393452,0.0 5.30097,52.383545,0.0 5.30146,52.383125,0.0 5.301858,52.382783,0.0 5.380305,52.315263,0.0 5.379502,52.315115,0.0 5.350976,52.309864,0.0 5.345109,52.310761,0.0 5.333371,52.315251,0.0 5.333093,…
GM0037	Stadskanaal	<Polygon><outerBoundaryIs><LinearRing><coordinates>7.011338,53.074518,0.0 7.014187,53.070884,0.0 7.015746,53.07266,0.0 7.020221,53.072599,0.0 7.027544,53.068904,0.0 7.0349,53.066106,0.0 7.037883,53.066065,0.0 7.03816,53.066084,0.0 7.060324,53.067551,0.0 7.064799,53.067489,0.0 7.065296,53.067482,0.0 7.070765,53.067405,0.0 7.077599,53.064802,0.0 7.078117,53.064605,0.0 7.08103,53.062766,0.0 7.08096,…
GM0040	Slochteren	<Polygon><outerBoundaryIs><LinearRing><coordinates>6.887759,53.299034,0.0 6.892007,53.291791,0.0 6.893412,53.289077,0.0 6.896348,53.287243,0.0 6.888696,53.282845,0.0 6.887165,53.281965,0.0 6.887237,53.281875,0.0 6.888201,53.280657,0.0 6.888602,53.280149,0.0 6.909587,53.279885,0.0 6.909239,53.270003,0.0 6.909976,53.266957,0.0 6.910547,53.264594,0.0 6.912046,53.264575,0.0 6.911665,53.253794,0.0 6.9…
GM0047	Veendam	<Polygon><outerBoundaryIs><LinearRing><coordinates>6.935525,53.124958,0.0 6.947376,53.122108,0.0 6.94757,53.122091,0.0 6.959291,53.121054,0.0 6.961919,53.111132,0.0 6.961463,53.098554,0.0 6.961449,53.098531,0.0 6.959987,53.09607,0.0 6.959873,53.095878,0.0 6.955949,53.094377,0.0 6.95533,53.09414,0.0 6.944464,53.082597,0.0 6.937475,53.078567,0.0 6.929223,53.073806,0.0 6.929201,53.073178,0.0 6.92919…
GM0048	Vlagtwedde	<Polygon><outerBoundaryIs><LinearRing><coordinates>7.1034,53.062447,0.0 7.110607,53.056051,0.0 7.117955,53.053249,0.0 7.130869,53.040477,0.0 7.136868,53.041288,0.0 7.136958,53.041314,0.0 7.137246,53.041395,0.0 7.14592,53.043852,0.0 7.146514,53.044014,0.0 7.186651,53.054932,0.0 7.204618,53.056459,0.0 7.213206,53.012281,0.0 7.213263,53.01222,0.0 7.217485,53.007721,0.0 7.209775,53.001546,0.0 7.20154…
GM0050	Zeewolde	<Polygon><outerBoundaryIs><LinearRing><coordinates>5.532952,52.385356,0.0 5.533072,52.385285,0.0 5.537482,52.386179,0.0 5.555151,52.396941,0.0 5.578724,52.411288,0.0 5.583138,52.412179,0.0 5.589017,52.412169,0.0 5.622811,52.40941,0.0 5.618275,52.38515,0.0 5.612353,52.376173,0.0 5.612344,52.374375,0.0 5.615268,52.371673,0.0 5.615263,52.370774,0.0 5.610839,52.367187,0.0 5.607898,52.366294,0.0 5.602…
GM0051	Skarsterl�n	<Polygon><outerBoundaryIs><LinearRing><coordinates>5.760482,53.047947,0.0 5.760314,53.028329,0.0 5.779369,53.028268,0.0 5.779693,53.028267,0.0 5.781183,53.028262,0.0 5.782682,53.029156,0.0 5.806533,53.029075,0.0 5.809506,53.028165,0.0 5.809656,53.028281,0.0 5.82404,53.039416,0.0 5.82453,53.039795,0.0 5.834903,53.033466,0.0 5.835079,53.033358,0.0 5.836384,53.032561,0.0 5.851369,53.039694,0.0 5.852…
GM0053	Winsum	<Polygon><outerBoundaryIs><LinearRing><coordinates>6.54767,53.427717,0.0 6.549077,53.424109,0.0 6.54413,53.407981,0.0 6.536588,53.407154,0.0 6.53482,53.397285,0.0 6.522842,53.399196,0.0 6.521291,53.397414,0.0 6.521244,53.395617,0.0 6.52425,53.395588,0.0 6.524108,53.390198,0.0 6.523989,53.385705,0.0 6.526947,53.38388,0.0 6.529953,53.383851,0.0 6.531479,53.384736,0.0 6.54183,53.378346,0.0 6.546386,…
GM0055	Boarnsterhim	<Polygon><outerBoundaryIs><LinearRing><coordinates>5.881199,53.171684,0.0 5.915576,53.169741,0.0 5.91609,53.169738,0.0 5.926044,53.169694,0.0 5.933268,53.171393,0.0 5.933544,53.171458,0.0 5.933522,53.16966,0.0 5.931936,53.162478,0.0 5.924359,53.154424,0.0 5.923848,53.154046,0.0 5.918324,53.149957,0.0 5.909301,53.145503,0.0 5.922598,53.132863,0.0 5.932916,53.129255,0.0 5.933012,53.129221,0.0 5.938…
GM0056	Zuidhorn	<Polygon><outerBoundaryIs><LinearRing><coordinates>6.291541,53.340046,0.0 6.292967,53.336441,0.0 6.293043,53.340035,0.0 6.29653,53.338369,0.0 6.297262,53.338019,0.0 6.305966,53.33386,0.0 6.30642,53.333643,0.0 6.31533,53.329081,0.0 6.316773,53.326374,0.0 6.316657,53.320983,0.0 6.321081,53.317354,0.0 6.331565,53.316373,0.0 6.343648,53.319872,0.0 6.345149,53.31986,0.0 6.350579,53.319001,0.0 6.351131…
GM0058	Dongeradeel	<MultiGeometry><Polygon><outerBoundaryIs><LinearRing><coordinates>6.183321,53.415399,0.0 6.190807,53.413552,0.0 6.192127,53.411929,0.0 6.191764,53.411748,0.0 6.187766,53.411775,0.0 6.187782,53.412673,0.0 6.184808,53.41449,0.0 6.178792,53.41453,0.0 6.159144,53.409266,0.0 6.162152,53.409246,0.0 6.162135,53.408348,0.0 6.157495,53.401189,0.0 6.155879,53.394908,0.0 6.157254,53.387711,0.0 6.161715,53.3…
GM0059	Achtkarspelen	<Polygon><outerBoundaryIs><LinearRing><coordinates>6.21804,53.265986,0.0 6.219435,53.260584,0.0 6.219698,53.260477,0.0 6.223895,53.258756,0.0 6.232869,53.257795,0.0 6.232851,53.256896,0.0 6.235795,53.254179,0.0 6.234262,53.252393,0.0 6.231142,53.246124,0.0 6.225133,53.245267,0.0 6.220621,53.2444,0.0 6.219088,53.242613,0.0 6.2191,53.242608,0.0 6.223548,53.240785,0.0 6.219002,53.23812,0.0 6.216701,…
GM0060	Ameland	<Polygon><outerBoundaryIs><LinearRing><coordinates>5.691847,53.468863,0.0 5.682799,53.467089,0.0 5.678293,53.468897,0.0 5.664739,53.468929,0.0 5.663228,53.468034,0.0 5.663222,53.467135,0.0 5.672239,53.464418,0.0 5.688784,53.461682,0.0 5.730937,53.460671,0.0 5.731444,53.460686,0.0 5.785079,53.462299,0.0 5.785157,53.462302,0.0 5.896654,53.468172,0.0 5.93583,53.469798,0.0 5.949384,53.469735,0.0 5.96…
GM0063	het Bildt	<Polygon><outerBoundaryIs><LinearRing><coordinates>5.722292,53.317415,0.0 5.722288,53.316917,0.0 5.729806,53.318693,0.0 5.749285,53.315042,0.0 5.747746,53.310553,0.0 5.7402,53.305184,0.0 5.735627,53.296211,0.0 5.73112,53.295325,0.0 5.728078,53.289942,0.0 5.727932,53.289726,0.0 5.722009,53.280972,0.0 5.721931,53.280697,0.0 5.720468,53.275585,0.0 5.721947,53.272885,0.0 5.735381,53.265657,0.0 5.7308…
GM0064	Bolsward	<Polygon><outerBoundaryIs><LinearRing><coordinates>5.504059,53.082775,0.0 5.521948,53.075567,0.0 5.522068,53.075566,0.0 5.52344,53.075565,0.0 5.530898,53.074658,0.0 5.530921,53.074658,0.0 5.541344,53.074645,0.0 5.55003,53.074633,0.0 5.553283,53.074629,0.0 5.55353,53.074329,0.0 5.554768,53.072829,0.0 5.547261,53.060258,0.0 5.554716,53.059349,0.0 5.554713,53.05845,0.0 5.553211,53.055756,0.0 5.55119…
GM0070	Franekeradeel	<Polygon><outerBoundaryIs><LinearRing><coordinates>5.54052,53.264266,0.0 5.546509,53.262461,0.0 5.551009,53.263354,0.0 5.55127,53.263129,0.0 5.59258,53.227537,0.0 5.592804,53.227343,0.0 5.5928,53.22654,0.0 5.5928,53.226445,0.0 5.595799,53.227338,0.0 5.595807,53.227344,0.0 5.600309,53.230925,0.0 5.610756,53.223717,0.0 5.610749,53.222406,0.0 5.610742,53.221021,0.0 5.606246,53.22013,0.0 5.606796,53.…
GM0072	Harlingen	<Polygon><outerBoundaryIs><LinearRing><coordinates>5.457982,53.201437,0.0 5.46696,53.200533,0.0 5.479818,53.200523,0.0 5.48043,53.200523,0.0 5.489412,53.201414,0.0 5.490865,53.195244,0.0 5.490893,53.195122,0.0 5.487898,53.194226,0.0 5.483461,53.186267,0.0 5.483391,53.186142,0.0 5.481893,53.185244,0.0 5.481887,53.182548,0.0 5.480382,53.178056,0.0 5.48038,53.177411,0.0 5.483633,53.177688,0.0 5.4968…
GM0074	Heerenveen	<Polygon><outerBoundaryIs><LinearRing><coordinates>5.961669,53.036519,0.0 5.977996,53.031048,0.0 5.979475,53.030142,0.0 5.98391,53.027423,0.0 5.984128,53.027289,0.0 5.985388,53.026517,0.0 5.979291,53.016661,0.0 5.979175,53.016261,0.0 5.977728,53.011277,0.0 5.973246,53.0104,0.0 5.974651,53.004102,0.0 5.980089,52.999092,0.0 5.980536,52.99868,0.0 5.978774,52.996084,0.0 5.977496,52.994202,0.0 5.97521…
GM0079	Kollumerland en Nieuwkruisland	<Polygon><outerBoundaryIs><LinearRing><coordinates>6.19699,53.342517,0.0 6.199942,53.339801,0.0 6.203013,53.343375,0.0 6.201596,53.347878,0.0 6.204736,53.355046,0.0 6.207757,53.355924,0.0 6.218253,53.354953,0.0 6.21972,53.353146,0.0 6.218132,53.348664,0.0 6.218097,53.346867,0.0 6.222532,53.343241,0.0 6.228485,53.340504,0.0 6.229951,53.338696,0.0 6.229881,53.335102,0.0 6.234438,53.337766,0.0 6.238…
GM0080	Leeuwarden	<Polygon><outerBoundaryIs><LinearRing><coordinates>5.859559,53.244564,0.0 5.85354,53.232231,0.0 5.853431,53.232007,0.0 5.868418,53.232847,0.0 5.88042,53.234595,0.0 5.880458,53.234373,0.0 5.881825,53.226501,0.0 5.889302,53.225572,0.0 5.896768,53.223743,0.0 5.898244,53.221939,0.0 5.88926,53.221977,0.0 5.889229,53.219281,0.0 5.889326,53.219222,0.0 5.89012,53.218739,0.0 5.893689,53.216567,0.0 5.89817…
GM0081	Leeuwarderadeel	<Polygon><outerBoundaryIs><LinearRing><coordinates>5.735627,53.296211,0.0 5.73712,53.295308,0.0 5.737308,53.295307,0.0 5.759618,53.29524,0.0 5.760162,53.295238,0.0 5.764118,53.295226,0.0 5.772482,53.292687,0.0 5.773093,53.292502,0.0 5.801503,53.283421,0.0 5.811981,53.281587,0.0 5.813472,53.280683,0.0 5.810455,53.278896,0.0 5.811759,53.278106,0.0 5.811946,53.277992,0.0 5.817934,53.277072,0.0 5.831…
GM0082	Lemsterland	<Polygon><outerBoundaryIs><LinearRing><coordinates>5.880978,52.889485,0.0 5.877986,52.8877,0.0 5.867496,52.879654,0.0 5.858515,52.873398,0.0 5.85701,52.871606,0.0 5.856984,52.869152,0.0 5.856981,52.86891,0.0 5.852478,52.864434,0.0 5.852119,52.864077,0.0 5.843474,52.855481,0.0 5.84054,52.846881,0.0 5.840411,52.846505,0.0 5.840128,52.846112,0.0 5.836078,52.840486,0.0 5.835893,52.840231,0.0 5.8284,5…
GM0083	Menaldumadeel	<Polygon><outerBoundaryIs><LinearRing><coordinates>5.678267,53.242444,0.0 5.688747,53.24152,0.0 5.689979,53.245843,0.0 5.690283,53.246908,0.0 5.697008,53.246083,0.0 5.697767,53.24599,0.0 5.706388,53.245105,0.0 5.70675,53.245068,0.0 5.707931,53.24577,0.0 5.708254,53.245962,0.0 5.721759,53.248622,0.0 5.733752,53.249486,0.0 5.744181,53.242266,0.0 5.738167,53.239588,0.0 5.735171,53.239597,0.0 5.73064…
GM0085	Ooststellingwerf	<Polygon><outerBoundaryIs><LinearRing><coordinates>6.364333,53.040201,0.0 6.362721,53.034822,0.0 6.375872,53.02303,0.0 6.376102,53.022815,0.0 6.407963,52.993101,0.0 6.408266,52.99277,0.0 6.413772,52.986759,0.0 6.423982,52.977684,0.0 6.424006,52.977658,0.0 6.428341,52.973152,0.0 6.406932,52.949069,0.0 6.406671,52.948746,0.0 6.403222,52.944476,0.0 6.397603,52.937518,0.0 6.394677,52.933893,0.0 6.369…
GM0086	Opsterland	<Polygon><outerBoundaryIs><LinearRing><coordinates>6.23983,53.114887,0.0 6.240538,53.114845,0.0 6.254788,53.115599,0.0 6.255491,53.115636,0.0 6.262959,53.115582,0.0 6.274834,53.1119,0.0 6.28372,53.108238,0.0 6.291037,53.100994,0.0 6.293473,53.100237,0.0 6.296306,53.100842,0.0 6.296971,53.099151,0.0 6.316303,53.095408,0.0 6.305568,53.082009,0.0 6.332313,53.076409,0.0 6.305321,53.070328,0.0 6.30511…
GM0088	Schiermonnikoog	<MultiGeometry><Polygon><outerBoundaryIs><LinearRing><coordinates>6.125884,53.486756,0.0 6.127236,53.477761,0.0 6.122517,53.466108,0.0 6.119444,53.462533,0.0 6.116479,53.465246,0.0 6.113559,53.470656,0.0 6.118168,53.476019,0.0 6.119736,53.479604,0.0 6.121365,53.486783,0.0 6.118291,53.483208,0.0 6.119874,53.487691,0.0 6.126024,53.494842,0.0 6.136634,53.498371,0.0 6.138125,53.497464,0.0 6.13508,53.…
GM0090	Smallingerland	<Polygon><outerBoundaryIs><LinearRing><coordinates>6.177018,53.153882,0.0 6.176691,53.135953,0.0 6.185558,53.130502,0.0 6.162985,53.121663,0.0 6.147858,53.110975,0.0 6.1405,53.107509,0.0 6.140329,53.107428,0.0 6.135473,53.105715,0.0 6.132816,53.104779,0.0 6.132741,53.104752,0.0 6.125304,53.102129,0.0 6.123884,53.09965,0.0 6.123765,53.099442,0.0 6.113104,53.086925,0.0 6.109814,53.083443,0.0 6.1055…
GM0091	Sneek	<Polygon><outerBoundaryIs><LinearRing><coordinates>5.644242,53.062785,0.0 5.65763,53.056465,0.0 5.668089,53.059137,0.0 5.672409,53.057387,0.0 5.672552,53.057329,0.0 5.679993,53.054615,0.0 5.682988,53.056405,0.0 5.683622,53.056116,0.0 5.688505,53.05389,0.0 5.688936,53.053694,0.0 5.690369,53.051948,0.0 5.690415,53.051893,0.0 5.697405,53.046794,0.0 5.697834,53.046481,0.0 5.700797,53.043778,0.0 5.708…
GM0093	Terschelling	<Polygon><outerBoundaryIs><LinearRing><coordinates>5.553193,53.442176,0.0 5.554691,53.440377,0.0 5.554684,53.43858,0.0 5.556154,53.429592,0.0 5.554653,53.430492,0.0 5.553155,53.432292,0.0 5.551685,53.44128,0.0 5.550177,53.440383,0.0 5.545642,53.434997,0.0 5.544137,53.434999,0.0 5.529077,53.431424,0.0 5.517035,53.42964,0.0 5.514028,53.430542,0.0 5.511016,53.429646,0.0 5.509512,53.429648,0.0 5.4974…
GM0096	Vlieland	<MultiGeometry><Polygon><outerBoundaryIs><LinearRing><coordinates>5.159645,53.296498,0.0 5.15965,53.2956,0.0 5.155146,53.29649,0.0 5.149151,53.295579,0.0 5.143172,53.291973,0.0 5.134189,53.289258,0.0 5.129706,53.286553,0.0 5.122219,53.284739,0.0 5.120736,53.28204,0.0 5.119237,53.282036,0.0 5.114715,53.285621,0.0 5.114687,53.290114,0.0 5.116175,53.291915,0.0 5.126636,53.298228,0.0 5.134125,53.3000…
GM0098	Weststellingwerf	<Polygon><outerBoundaryIs><LinearRing><coordinates>6.232158,52.914481,0.0 6.229132,52.911806,0.0 6.228885,52.911577,0.0 6.207948,52.89218,0.0 6.201498,52.889409,0.0 6.191471,52.885102,0.0 6.191453,52.885095,0.0 6.16155,52.873615,0.0 6.161152,52.873434,0.0 6.142086,52.864752,0.0 6.141983,52.864708,0.0 6.121145,52.855894,0.0 6.120995,52.855806,0.0 6.119645,52.855005,0.0 6.095744,52.846161,0.0 6.095…
GM0104	Nijefurd	<Polygon><outerBoundaryIs><LinearRing><coordinates>5.412989,53.007315,0.0 5.429341,52.989358,0.0 5.436788,52.989355,0.0 5.439768,52.990253,0.0 5.44126,52.992948,0.0 5.448709,52.993844,0.0 5.449206,52.993801,0.0 5.459134,52.992939,0.0 5.459137,52.994737,0.0 5.466583,52.993833,0.0 5.46509,52.992037,0.0 5.473798,52.991155,0.0 5.474025,52.991132,0.0 5.478494,52.991129,0.0 5.484279,52.993739,0.0 5.484…
GM0106	Assen	<Polygon><outerBoundaryIs><LinearRing><coordinates>6.60208,53.063191,0.0 6.606403,53.057754,0.0 6.609159,53.049637,0.0 6.609155,53.049516,0.0 6.609134,53.048738,0.0 6.607365,53.03887,0.0 6.604258,53.034407,0.0 6.604377,53.034374,0.0 6.630883,53.026943,0.0 6.632374,53.026927,0.0 6.630806,53.024247,0.0 6.633761,53.023318,0.0 6.632116,53.017942,0.0 6.621559,53.013557,0.0 6.622997,53.011745,0.0 6.619…
GM0109	Coevorden	<Polygon><outerBoundaryIs><LinearRing><coordinates>6.737999,52.875675,0.0 6.740858,52.872047,0.0 6.745341,52.872895,0.0 6.751085,52.866537,0.0 6.751403,52.866133,0.0 6.752514,52.864723,0.0 6.752497,52.864199,0.0 6.752487,52.863878,0.0 6.752486,52.863825,0.0 6.753858,52.860213,0.0 6.754628,52.85973,0.0 6.755315,52.859298,0.0 6.769961,52.852837,0.0 6.766936,52.851074,0.0 6.768285,52.850225,0.0 6.76…
GM0114	Emmen	<Polygon><outerBoundaryIs><LinearRing><coordinates>7.041008,52.873658,0.0 7.043705,52.86643,0.0 7.046709,52.867287,0.0 7.048125,52.865469,0.0 7.048167,52.865435,0.0 7.063974,52.852663,0.0 7.069772,52.848985,0.0 7.077128,52.850647,0.0 7.077262,52.850677,0.0 7.077227,52.849779,0.0 7.072636,52.846248,0.0 7.072417,52.840549,0.0 7.072394,52.839959,0.0 7.093166,52.839664,0.0 7.07277,52.811188,0.0 7.070…
GM0118	Hoogeveen	<Polygon><outerBoundaryIs><LinearRing><coordinates>6.503346,52.770269,0.0 6.503547,52.770236,0.0 6.507992,52.770195,0.0 6.513638,52.763071,0.0 6.513734,52.76295,0.0 6.53612,52.769028,0.0 6.537531,52.766318,0.0 6.567014,52.766923,0.0 6.566954,52.766788,0.0 6.566007,52.764678,0.0 6.5625,52.757984,0.0 6.562213,52.75728,0.0 6.557745,52.746346,0.0 6.558104,52.74622,0.0 6.570951,52.741721,0.0 6.571289,…
GM0119	Meppel	<Polygon><outerBoundaryIs><LinearRing><coordinates>6.196222,52.740361,0.0 6.201961,52.730435,0.0 6.203274,52.731916,0.0 6.218604,52.749195,0.0 6.231812,52.742811,0.0 6.234756,52.741891,0.0 6.218093,52.722234,0.0 6.216562,52.719548,0.0 6.21646,52.714156,0.0 6.216662,52.71364,0.0 6.217759,52.71084,0.0 6.217872,52.710551,0.0 6.217753,52.70426,0.0 6.22663,52.704198,0.0 6.232618,52.707751,0.0 6.238519…
GM0140	Littenseradiel	<Polygon><outerBoundaryIs><LinearRing><coordinates>5.619476,53.174273,0.0 5.623938,53.169771,0.0 5.62456,53.169823,0.0 5.634412,53.170649,0.0 5.640405,53.172434,0.0 5.649172,53.169776,0.0 5.649362,53.169719,0.0 5.653833,53.167013,0.0 5.65402,53.167102,0.0 5.661333,53.17059,0.0 5.662845,53.173283,0.0 5.668845,53.175965,0.0 5.673339,53.176853,0.0 5.677832,53.177741,0.0 5.679346,53.180433,0.0 5.6862…
GM0141	Almelo	<Polygon><outerBoundaryIs><LinearRing><coordinates>6.652911,52.399289,0.0 6.664353,52.390218,0.0 6.664406,52.390176,0.0 6.67175,52.390097,0.0 6.672138,52.390624,0.0 6.67634,52.39634,0.0 6.685023,52.39175,0.0 6.686767,52.392155,0.0 6.69242,52.393467,0.0 6.698863,52.394961,0.0 6.699281,52.394753,0.0 6.699579,52.394769,0.0 6.69827,52.392503,0.0 6.703741,52.383673,0.0 6.706682,52.378925,0.0 6.706655,…
GM0147	Borne	<Polygon><outerBoundaryIs><LinearRing><coordinates>6.748002,52.333402,0.0 6.75074,52.33078,0.0 6.755141,52.330729,0.0 6.759625,52.333374,0.0 6.762503,52.331543,0.0 6.763886,52.32883,0.0 6.773873,52.319723,0.0 6.779711,52.318756,0.0 6.785577,52.318687,0.0 6.803089,52.315781,0.0 6.803082,52.315567,0.0 6.80306,52.314883,0.0 6.803003,52.313098,0.0 6.803003,52.313085,0.0 6.801881,52.310546,0.0 6.80142…
GM0148	Dalfsen	<Polygon><outerBoundaryIs><LinearRing><coordinates>6.354352,52.523455,0.0 6.345472,52.521729,0.0 6.34457,52.521193,0.0 6.343979,52.520842,0.0 6.338125,52.522687,0.0 6.333686,52.522722,0.0 6.332231,52.522734,0.0 6.333512,52.513735,0.0 6.334869,52.508331,0.0 6.344635,52.483083,0.0 6.34463,52.482859,0.0 6.344607,52.481723,0.0 6.344596,52.481286,0.0 6.344518,52.477691,0.0 6.344495,52.477454,0.0 6.342…
GM0150	Deventer	<Polygon><outerBoundaryIs><LinearRing><coordinates>6.255802,52.307084,0.0 6.267416,52.302103,0.0 6.306687,52.301804,0.0 6.307002,52.301801,0.0 6.327546,52.302539,0.0 6.328738,52.291094,0.0 6.328765,52.290843,0.0 6.328736,52.289482,0.0 6.328727,52.289045,0.0 6.329695,52.283737,0.0 6.33004,52.281844,0.0 6.354215,52.271081,0.0 6.354718,52.270857,0.0 6.356163,52.269946,0.0 6.357609,52.269035,0.0 6.37…
GM0153	Enschede	<Polygon><outerBoundaryIs><LinearRing><coordinates>6.912106,52.286557,0.0 6.914913,52.282924,0.0 6.91937,52.284665,0.0 6.939884,52.284397,0.0 6.941349,52.284378,0.0 6.950996,52.279957,0.0 6.951448,52.27975,0.0 6.97011,52.268713,0.0 6.971255,52.259707,0.0 6.97138,52.259224,0.0 6.973831,52.249783,0.0 6.970781,52.242934,0.0 6.970647,52.242634,0.0 6.966064,52.237301,0.0 6.965841,52.231011,0.0 6.97101…
GM0158	Haaksbergen	<Polygon><outerBoundaryIs><LinearRing><coordinates>6.7133,52.207146,0.0 6.764321,52.192892,0.0 6.766978,52.192147,0.0 6.777018,52.185736,0.0 6.777452,52.185424,0.0 6.788461,52.177509,0.0 6.788832,52.177292,0.0 6.805688,52.167415,0.0 6.806321,52.167726,0.0 6.814601,52.171802,0.0 6.829217,52.171624,0.0 6.869902,52.163928,0.0 6.8903,52.161872,0.0 6.884335,52.158352,0.0 6.882813,52.156573,0.0 6.87329…
GM0160	Hardenberg	<Polygon><outerBoundaryIs><LinearRing><coordinates>6.700927,52.630692,0.0 6.700873,52.628895,0.0 6.70235,52.628879,0.0 6.70823,52.627915,0.0 6.711211,52.62878,0.0 6.717037,52.626019,0.0 6.722807,52.621459,0.0 6.728549,52.616001,0.0 6.722126,52.598994,0.0 6.718907,52.590052,0.0 6.718969,52.590005,0.0 6.762617,52.566706,0.0 6.76536,52.56524,0.0 6.766806,52.564324,0.0 6.76675,52.562527,0.0 6.753396,…
GM0163	Hellendoorn	<Polygon><outerBoundaryIs><LinearRing><coordinates>6.450148,52.462409,0.0 6.450127,52.46151,0.0 6.454541,52.46147,0.0 6.458802,52.455139,0.0 6.466027,52.44968,0.0 6.467432,52.446971,0.0 6.475921,52.442515,0.0 6.476146,52.442396,0.0 6.480536,52.441457,0.0 6.480973,52.441415,0.0 6.500789,52.439496,0.0 6.511351,52.438472,0.0 6.518727,52.439301,0.0 6.51875,52.4402,0.0 6.529091,52.441898,0.0 6.532172,…
GM0164	Hengelo	<Polygon><outerBoundaryIs><LinearRing><coordinates>6.828841,52.295692,0.0 6.831744,52.294758,0.0 6.836141,52.294704,0.0 6.836522,52.294699,0.0 6.840537,52.29465,0.0 6.843439,52.293715,0.0 6.845864,52.293186,0.0 6.847748,52.290966,0.0 6.847748,52.290965,0.0 6.847749,52.290965,0.0 6.848315,52.290512,0.0 6.853461,52.2864,0.0 6.853343,52.282805,0.0 6.848829,52.279265,0.0 6.841445,52.277558,0.0 6.8385…
GM0166	Kampen	<MultiGeometry><Polygon><outerBoundaryIs><LinearRing><coordinates>5.815622,52.58864,0.0 5.815596,52.585944,0.0 5.817071,52.585939,0.0 5.821516,52.58772,0.0 5.828904,52.588592,0.0 5.833313,52.586778,0.0 5.834788,52.586772,0.0 5.838944,52.58421,0.0 5.839188,52.584059,0.0 5.806733,52.585077,0.0 5.81563,52.589539,0.0 5.820067,52.590422,0.0 5.820049,52.588624,0.0 5.815622,52.58864,0.0</coordinates></L…
GM0168	Losser	<Polygon><outerBoundaryIs><LinearRing><coordinates>6.985575,52.372791,0.0 7.008802,52.365283,0.0 7.072261,52.373387,0.0 7.072943,52.3527,0.0 7.057796,52.33946,0.0 7.057761,52.33943,0.0 7.056058,52.33316,0.0 7.048421,52.325177,0.0 7.048253,52.320684,0.0 7.048085,52.316191,0.0 7.04362,52.314455,0.0 7.042053,52.31178,0.0 7.038417,52.307976,0.0 7.034423,52.303795,0.0 7.026696,52.293114,0.0 7.02786,52…
GM0171	Noordoostpolder	<MultiGeometry><Polygon><outerBoundaryIs><LinearRing><coordinates>5.897141,52.618879,0.0 5.84538,52.611899,0.0 5.86167,52.616329,0.0 5.867587,52.617204,0.0 5.873503,52.618079,0.0 5.888312,52.621613,0.0 5.892732,52.620695,0.0 5.897141,52.618879,0.0</coordinates></LinearRing></outerBoundaryIs></Polygon><Polygon><outerBoundaryIs><LinearRing><coordinates>5.749807,52.840523,0.0 5.785233,52.81884,0.0 5…
GM0173	Oldenzaal	<Polygon><outerBoundaryIs><LinearRing><coordinates>6.938678,52.333859,0.0 6.9354,52.324013,0.0 6.944168,52.322999,0.0 6.947069,52.322061,0.0 6.951405,52.320206,0.0 6.951349,52.318613,0.0 6.950495,52.318344,0.0 6.951309,52.318334,0.0 6.949749,52.314834,0.0 6.951026,52.309423,0.0 6.949779,52.307973,0.0 6.949496,52.307645,0.0 6.943349,52.299635,0.0 6.947526,52.293287,0.0 6.941601,52.291567,0.0 6.937…
GM0175	Ommen	<Polygon><outerBoundaryIs><LinearRing><coordinates>6.362655,52.592614,0.0 6.363249,52.592596,0.0 6.374655,52.592501,0.0 6.375055,52.592498,0.0 6.392764,52.59235,0.0 6.393095,52.592347,0.0 6.398937,52.592297,0.0 6.401618,52.592274,0.0 6.403094,52.592262,0.0 6.415893,52.571477,0.0 6.416221,52.571499,0.0 6.427714,52.572273,0.0 6.427984,52.572271,0.0 6.43214,52.572234,0.0 6.437997,52.570385,0.0 6.438…
GM0177	Raalte	<Polygon><outerBoundaryIs><LinearRing><coordinates>6.170666,52.469978,0.0 6.175065,52.46905,0.0 6.178056,52.471726,0.0 6.186854,52.469869,0.0 6.201131,52.469772,0.0 6.201133,52.469772,0.0 6.201572,52.469769,0.0 6.203043,52.469759,0.0 6.211806,52.466103,0.0 6.212666,52.466097,0.0 6.21475,52.466083,0.0 6.236841,52.466825,0.0 6.245992,52.465157,0.0 6.247107,52.464954,0.0 6.254447,52.464001,0.0 6.270…
GM0180	Staphorst	<Polygon><outerBoundaryIs><LinearRing><coordinates>6.164059,52.680354,0.0 6.183202,52.675733,0.0 6.184729,52.678419,0.0 6.180722,52.682582,0.0 6.180374,52.682943,0.0 6.186306,52.683802,0.0 6.187736,52.681096,0.0 6.192106,52.677471,0.0 6.193585,52.677461,0.0 6.195113,52.680147,0.0 6.196625,52.681934,0.0 6.196988,52.68215,0.0 6.202607,52.685489,0.0 6.214472,52.687205,0.0 6.21743,52.687184,0.0 6.220…
GM0183	Tubbergen	<Polygon><outerBoundaryIs><LinearRing><coordinates>6.724349,52.477612,0.0 6.753395,52.464696,0.0 6.757809,52.464645,0.0 6.758089,52.464584,0.0 6.775352,52.460845,0.0 6.822458,52.461183,0.0 6.823146,52.461148,0.0 6.845967,52.459997,0.0 6.854823,52.460787,0.0 6.853025,52.45092,0.0 6.854495,52.450902,0.0 6.854532,52.450911,0.0 6.861909,52.452608,0.0 6.889703,52.447764,0.0 6.907197,52.443046,0.0 6.94…
GM0184	Urk	<Polygon><outerBoundaryIs><LinearRing><coordinates>5.650731,52.655632,0.0 5.649221,52.650243,0.0 5.628536,52.651185,0.0 5.627848,52.651187,0.0 5.627841,52.650799,0.0 5.623389,52.65083,0.0 5.622469,52.65087,0.0 5.621587,52.650985,0.0 5.621084,52.651088,0.0 5.620491,52.651223,0.0 5.62003,52.65136,0.0 5.61946,52.651586,0.0 5.619086,52.651743,0.0 5.617244,52.652515,0.0 5.616777,52.652099,0.0 5.616718…
GM0189	Wierden	<Polygon><outerBoundaryIs><LinearRing><coordinates>6.620033,52.326821,0.0 6.613992,52.320591,0.0 6.609494,52.317041,0.0 6.604996,52.313492,0.0 6.609395,52.313446,0.0 6.610886,52.31433,0.0 6.613349,52.313543,0.0 6.613794,52.313401,0.0 6.616627,52.309776,0.0 6.609271,52.308953,0.0 6.619485,52.307049,0.0 6.632554,52.302417,0.0 6.626365,52.290796,0.0 6.612827,52.278351,0.0 6.612455,52.278043,0.0 6.60…
GM0193	Zwolle	<Polygon><outerBoundaryIs><LinearRing><coordinates>6.183103,52.588546,0.0 6.193383,52.58578,0.0 6.193429,52.585779,0.0 6.194356,52.585773,0.0 6.202237,52.585719,0.0 6.20648,52.575803,0.0 6.210748,52.568621,0.0 6.210771,52.568582,0.0 6.197244,52.548194,0.0 6.197117,52.548002,0.0 6.189828,52.537662,0.0 6.189549,52.537267,0.0 6.19365,52.532992,0.0 6.193889,52.532743,0.0 6.186357,52.523805,0.0 6.1862…
GM0196	Rijnwaarden	<Polygon><outerBoundaryIs><LinearRing><coordinates>6.027269,51.917106,0.0 6.034499,51.91437,0.0 6.037419,51.915253,0.0 6.038275,51.915773,0.0 6.038885,51.916144,0.0 6.043233,51.91522,0.0 6.046114,51.913406,0.0 6.057755,51.91424,0.0 6.059235,51.916029,0.0 6.067943,51.91508,0.0 6.079508,51.915013,0.0 6.079571,51.915012,0.0 6.085372,51.914079,0.0 6.085606,51.914015,0.0 6.095504,51.911321,0.0 6.09254…
GM0197	Aalten	<Polygon><outerBoundaryIs><LinearRing><coordinates>6.559407,51.975037,0.0 6.569547,51.973137,0.0 6.575392,51.973977,0.0 6.589921,51.972931,0.0 6.592242,51.972907,0.0 6.592831,51.972901,0.0 6.604424,51.970983,0.0 6.604455,51.97098,0.0 6.629087,51.968029,0.0 6.634858,51.96617,0.0 6.639147,51.963427,0.0 6.640527,51.960715,0.0 6.634608,51.957182,0.0 6.63007,51.950937,0.0 6.632929,51.949109,0.0 6.6350…
GM0200	Apeldoorn	<Polygon><outerBoundaryIs><LinearRing><coordinates>5.99298,52.284949,0.0 5.989915,52.275077,0.0 5.99014,52.275076,0.0 5.994311,52.275055,0.0 6.007031,52.276719,0.0 6.007523,52.276784,0.0 6.029517,52.277565,0.0 6.032435,52.27665,0.0 6.029439,52.272172,0.0 6.030878,52.270367,0.0 6.036726,52.269436,0.0 6.035221,52.266747,0.0 6.038125,52.264934,0.0 6.038086,52.262237,0.0 6.036744,52.25984,0.0 6.03672…
GM0202	Arnhem	<Polygon><outerBoundaryIs><LinearRing><coordinates>5.943306,52.063162,0.0 5.937307,52.049706,0.0 5.941214,52.011932,0.0 5.942261,52.011276,0.0 5.943913,52.010241,0.0 5.944105,52.010121,0.0 5.948441,52.007403,0.0 5.949827,52.00477,0.0 5.949864,52.0047,0.0 5.951227,52.002109,0.0 5.951287,52.001996,0.0 5.95272,52.000191,0.0 5.955565,51.994784,0.0 5.955801,51.994562,0.0 5.956005,51.99437,0.0 5.961287…
GM0203	Barneveld	<Polygon><outerBoundaryIs><LinearRing><coordinates>5.73027,52.240159,0.0 5.731678,52.232964,0.0 5.738998,52.232943,0.0 5.743325,52.22484,0.0 5.741833,52.221249,0.0 5.736287,52.220887,0.0 5.728654,52.220388,0.0 5.728626,52.216793,0.0 5.728693,52.216627,0.0 5.731498,52.209593,0.0 5.74169,52.203271,0.0 5.751861,52.195153,0.0 5.751865,52.19515,0.0 5.792846,52.197713,0.0 5.793587,52.197528,0.0 5.80014…
GM0209	Beuningen	<Polygon><outerBoundaryIs><LinearRing><coordinates>5.82074,51.854841,0.0 5.817298,51.850641,0.0 5.815093,51.850649,0.0 5.812944,51.850657,0.0 5.812952,51.851555,0.0 5.810102,51.852008,0.0 5.807154,51.852475,0.0 5.798419,51.847127,0.0 5.798396,51.847113,0.0 5.787306,51.84202,0.0 5.786737,51.841759,0.0 5.783842,51.842668,0.0 5.783232,51.84305,0.0 5.781144,51.844357,0.0 5.780955,51.844475,0.0 5.7795…
GM0213	Brummen	<Polygon><outerBoundaryIs><LinearRing><coordinates>6.168204,52.163466,0.0 6.176957,52.162509,0.0 6.185727,52.16245,0.0 6.182645,52.153487,0.0 6.182554,52.153482,0.0 6.172415,52.15355,0.0 6.159356,52.15903,0.0 6.147665,52.159106,0.0 6.144727,52.158226,0.0 6.14458,52.158093,0.0 6.141758,52.155548,0.0 6.140236,52.151962,0.0 6.141652,52.149256,0.0 6.142538,52.147563,0.0 6.143497,52.146547,0.0 6.14452…
GM0214	Buren	<Polygon><outerBoundaryIs><LinearRing><coordinates>5.473161,51.983556,0.0 5.473534,51.983538,0.0 5.477903,51.984434,0.0 5.486638,51.984427,0.0 5.501186,51.979919,0.0 5.511361,51.974515,0.0 5.518633,51.97271,0.0 5.518725,51.97271,0.0 5.519456,51.972709,0.0 5.520089,51.972708,0.0 5.52733,51.970909,0.0 5.527361,51.970902,0.0 5.54045,51.968189,0.0 5.549157,51.960986,0.0 5.559325,51.956477,0.0 5.58694…
GM0216	Culemborg	<Polygon><outerBoundaryIs><LinearRing><coordinates>5.26976,51.966431,0.0 5.255239,51.955629,0.0 5.255858,51.955343,0.0 5.261067,51.952938,0.0 5.2426,51.946766,0.0 5.242174,51.946624,0.0 5.248007,51.942136,0.0 5.255292,51.93765,0.0 5.255295,51.936751,0.0 5.243686,51.928647,0.0 5.23352,51.925038,0.0 5.233468,51.925028,0.0 5.211729,51.920513,0.0 5.208796,51.926801,0.0 5.202984,51.925893,0.0 5.188448…
GM0221	Doesburg	<Polygon><outerBoundaryIs><LinearRing><coordinates>6.160195,52.038566,0.0 6.167467,52.037619,0.0 6.176243,52.040253,0.0 6.176259,52.040257,0.0 6.176133,52.033067,0.0 6.173139,52.028592,0.0 6.175959,52.023179,0.0 6.1774,52.022271,0.0 6.177384,52.021372,0.0 6.174423,52.018695,0.0 6.170036,52.017825,0.0 6.167123,52.017844,0.0 6.16269,52.014278,0.0 6.159668,52.008005,0.0 6.15939,52.007922,0.0 6.15673…
GM0222	Doetinchem	<Polygon><outerBoundaryIs><LinearRing><coordinates>6.330738,51.990862,0.0 6.33694,51.986931,0.0 6.332497,51.983371,0.0 6.328223,51.976601,0.0 6.327979,51.976215,0.0 6.338168,51.976134,0.0 6.354177,51.976003,0.0 6.370226,51.977668,0.0 6.370167,51.974972,0.0 6.367217,51.973198,0.0 6.365741,51.970581,0.0 6.365703,51.970514,0.0 6.368594,51.969591,0.0 6.374435,51.970441,0.0 6.381671,51.968582,0.0 6.39…
GM0225	Druten	<Polygon><outerBoundaryIs><LinearRing><coordinates>5.569292,51.902526,0.0 5.598343,51.899781,0.0 5.625957,51.900627,0.0 5.626306,51.900597,0.0 5.647744,51.898783,0.0 5.648192,51.898726,0.0 5.655004,51.897867,0.0 5.655166,51.897857,0.0 5.669529,51.896934,0.0 5.685512,51.896895,0.0 5.682674,51.890841,0.0 5.682565,51.89061,0.0 5.681111,51.885342,0.0 5.681077,51.88522,0.0 5.680949,51.884985,0.0 5.676…
GM0226	Duiven	<Polygon><outerBoundaryIs><LinearRing><coordinates>6.068952,51.981597,0.0 6.067422,51.976238,0.0 6.067414,51.976212,0.0 6.061579,51.975347,0.0 6.059962,51.964568,0.0 6.058426,51.959184,0.0 6.053981,51.953815,0.0 6.06411,51.950161,0.0 6.06397,51.949992,0.0 6.061147,51.946583,0.0 6.06042,51.945922,0.0 6.055248,51.941223,0.0 6.054359,51.941228,0.0 6.053794,51.941231,0.0 6.053781,51.940332,0.0 6.0522…
GM0228	Ede	<Polygon><outerBoundaryIs><LinearRing><coordinates>5.846507,52.152571,0.0 5.85963,52.149823,0.0 5.859868,52.149221,0.0 5.861001,52.146354,0.0 5.861053,52.146221,0.0 5.861084,52.146087,0.0 5.865244,52.128226,0.0 5.865243,52.128105,0.0 5.865225,52.126429,0.0 5.874669,52.117582,0.0 5.876435,52.115927,0.0 5.87679,52.115594,0.0 5.884001,52.107474,0.0 5.900028,52.104708,0.0 5.910933,52.101291,0.0 5.911…
GM0230	Elburg	<Polygon><outerBoundaryIs><LinearRing><coordinates>5.868822,52.459902,0.0 5.877591,52.454473,0.0 5.875603,52.452678,0.0 5.871646,52.449104,0.0 5.870715,52.447434,0.0 5.870146,52.446413,0.0 5.870143,52.446095,0.0 5.870128,52.444806,0.0 5.870126,52.444616,0.0 5.871587,52.443711,0.0 5.873049,52.442806,0.0 5.876834,52.440461,0.0 5.877237,52.440212,0.0 5.877431,52.440092,0.0 5.885425,52.43301,0.0 5.88…
GM0232	Epe	<Polygon><outerBoundaryIs><LinearRing><coordinates>6.033728,52.365634,0.0 6.038106,52.363812,0.0 6.039915,52.36417,0.0 6.042524,52.364687,0.0 6.042512,52.363868,0.0 6.042418,52.357496,0.0 6.046836,52.358371,0.0 6.052762,52.361933,0.0 6.068925,52.36274,0.0 6.0693,52.362738,0.0 6.074798,52.362706,0.0 6.077776,52.365385,0.0 6.080685,52.363571,0.0 6.090934,52.361712,0.0 6.095281,52.358091,0.0 6.09524…
GM0233	Ermelo	<Polygon><outerBoundaryIs><LinearRing><coordinates>5.748387,52.307522,0.0 5.743922,52.299446,0.0 5.745338,52.293149,0.0 5.745336,52.292914,0.0 5.745309,52.289554,0.0 5.74676,52.287752,0.0 5.755518,52.28323,0.0 5.755481,52.278736,0.0 5.748545,52.272842,0.0 5.748102,52.272466,0.0 5.749545,52.269765,0.0 5.760847,52.249496,0.0 5.761093,52.249055,0.0 5.747891,52.246399,0.0 5.747478,52.246346,0.0 5.727…
GM0236	Geldermalsen	<Polygon><outerBoundaryIs><LinearRing><coordinates>5.255295,51.936751,0.0 5.266937,51.934067,0.0 5.281479,51.934081,0.0 5.282003,51.933758,0.0 5.285848,51.931388,0.0 5.287306,51.929591,0.0 5.285901,51.923448,0.0 5.285866,51.923298,0.0 5.27424,51.921489,0.0 5.292862,51.903827,0.0 5.293177,51.903527,0.0 5.296089,51.900833,0.0 5.297539,51.902632,0.0 5.306191,51.897292,0.0 5.306268,51.897244,0.0 5.30…
GM0241	Groesbeek	<Polygon><outerBoundaryIs><LinearRing><coordinates>5.951391,51.811546,0.0 5.951803,51.811416,0.0 5.957604,51.811388,0.0 5.963359,51.807764,0.0 5.979192,51.798696,0.0 5.977695,51.795107,0.0 5.974772,51.793324,0.0 5.974764,51.79331,0.0 5.975521,51.793278,0.0 5.97479,51.79244,0.0 5.973747,51.79122,0.0 5.973392,51.790823,0.0 5.973103,51.790502,0.0 5.973351,51.790428,0.0 5.974679,51.786133,0.0 5.98048…
GM0243	Harderwijk	<Polygon><outerBoundaryIs><LinearRing><coordinates>5.679926,52.377823,0.0 5.694514,52.363404,0.0 5.695969,52.361603,0.0 5.698881,52.358,0.0 5.698874,52.357131,0.0 5.700094,52.356761,0.0 5.698872,52.356836,0.0 5.698855,52.354404,0.0 5.699032,52.354186,0.0 5.704676,52.347198,0.0 5.70549,52.345167,0.0 5.705953,52.344009,0.0 5.706118,52.343598,0.0 5.706098,52.340902,0.0 5.711962,52.339987,0.0 5.71341…
GM0244	Hattem	<Polygon><outerBoundaryIs><LinearRing><coordinates>6.040223,52.507621,0.0 6.045781,52.505029,0.0 6.046075,52.504892,0.0 6.054792,52.500376,0.0 6.054845,52.500349,0.0 6.057763,52.498534,0.0 6.062071,52.491319,0.0 6.062082,52.491306,0.0 6.063516,52.489513,0.0 6.064056,52.48911,0.0 6.070795,52.484078,0.0 6.089834,52.477675,0.0 6.100037,52.471322,0.0 6.100167,52.471117,0.0 6.102907,52.46681,0.0 6.104…
GM0246	Heerde	<Polygon><outerBoundaryIs><LinearRing><coordinates>6.097954,52.455558,0.0 6.101247,52.455135,0.0 6.10419,52.455117,0.0 6.102573,52.446138,0.0 6.105471,52.443424,0.0 6.109855,52.4416,0.0 6.114223,52.438876,0.0 6.120031,52.434346,0.0 6.11996,52.434026,0.0 6.118442,52.427165,0.0 6.113928,52.4209,0.0 6.113883,52.418204,0.0 6.115309,52.415499,0.0 6.110797,52.409234,0.0 6.111465,52.408817,0.0 6.119526,…
GM0252	Heumen	<Polygon><outerBoundaryIs><LinearRing><coordinates>5.887823,51.796424,0.0 5.887713,51.786536,0.0 5.887833,51.786308,0.0 5.889133,51.783833,0.0 5.894854,51.778429,0.0 5.894869,51.778415,0.0 5.887633,51.779345,0.0 5.870214,51.776721,0.0 5.869433,51.776724,0.0 5.868765,51.776727,0.0 5.867287,51.774036,0.0 5.867235,51.769083,0.0 5.86723,51.768642,0.0 5.87008,51.764136,0.0 5.867314,51.761599,0.0 5.867…
GM0262	Lochem	<Polygon><outerBoundaryIs><LinearRing><coordinates>6.383455,52.245448,0.0 6.390736,52.243588,0.0 6.40247,52.244387,0.0 6.417091,52.243362,0.0 6.417028,52.240665,0.0 6.417025,52.240521,0.0 6.416966,52.237969,0.0 6.424181,52.233411,0.0 6.429826,52.224372,0.0 6.447132,52.213431,0.0 6.452575,52.207374,0.0 6.452834,52.207087,0.0 6.454254,52.205276,0.0 6.456872,52.202784,0.0 6.457115,52.202553,0.0 6.46…
GM0263	Maasdriel	<Polygon><outerBoundaryIs><LinearRing><coordinates>5.416652,51.823556,0.0 5.415201,51.822658,0.0 5.41375,51.822658,0.0 5.412992,51.822752,0.0 5.406498,51.823558,0.0 5.400815,51.820039,0.0 5.400694,51.819963,0.0 5.399243,51.818166,0.0 5.399221,51.818145,0.0 5.39344,51.812772,0.0 5.385095,51.806737,0.0 5.384739,51.80648,0.0 5.369412,51.790925,0.0 5.368794,51.790297,0.0 5.367508,51.787903,0.0 5.3673…
GM0265	Millingen aan de Rijn	<Polygon><outerBoundaryIs><LinearRing><coordinates>6.045508,51.872058,0.0 6.055148,51.870294,0.0 6.055647,51.870203,0.0 6.064305,51.866557,0.0 6.061334,51.862079,0.0 6.059829,51.858492,0.0 6.052557,51.857635,0.0 6.053201,51.856611,0.0 6.055393,51.853124,0.0 6.042251,51.847804,0.0 6.033478,51.843358,0.0 6.029163,51.846078,0.0 6.017502,51.842546,0.0 6.015988,51.838059,0.0 6.010196,51.838989,0.0 6.0…
GM0267	Nijkerk	<Polygon><outerBoundaryIs><LinearRing><coordinates>5.474064,52.258602,0.0 5.475527,52.257702,0.0 5.478459,52.258599,0.0 5.479909,52.251407,0.0 5.478444,52.251408,0.0 5.478439,52.248711,0.0 5.479138,52.244805,0.0 5.479886,52.24062,0.0 5.482815,52.240618,0.0 5.490128,52.237016,0.0 5.495378,52.235668,0.0 5.507685,52.232505,0.0 5.510618,52.2343,0.0 5.510623,52.236098,0.0 5.513554,52.236994,0.0 5.5149…
GM0268	Nijmegen	<Polygon><outerBoundaryIs><LinearRing><coordinates>5.856967,51.896335,0.0 5.858345,51.889138,0.0 5.871429,51.889984,0.0 5.874078,51.884097,0.0 5.877036,51.877525,0.0 5.877103,51.877375,0.0 5.881362,51.868368,0.0 5.882804,51.867463,0.0 5.884912,51.86658,0.0 5.88714,51.865646,0.0 5.881273,51.860278,0.0 5.882168,51.860274,0.0 5.88708,51.860253,0.0 5.888502,51.85755,0.0 5.885529,51.85127,0.0 5.881115…
GM0269	Oldebroek	<Polygon><outerBoundaryIs><LinearRing><coordinates>5.920931,52.483457,0.0 5.926394,52.474935,0.0 5.938203,52.477577,0.0 5.946889,52.482799,0.0 5.947104,52.482929,0.0 5.951543,52.484705,0.0 5.958905,52.48467,0.0 5.966005,52.47761,0.0 5.966172,52.477444,0.0 5.970635,52.481017,0.0 5.971006,52.481265,0.0 5.983965,52.489912,0.0 5.984006,52.48994,0.0 6.001837,52.501534,0.0 6.010611,52.496994,0.0 6.0193…
GM0273	Putten	<Polygon><outerBoundaryIs><LinearRing><coordinates>5.593851,52.279194,0.0 5.594276,52.279128,0.0 5.604535,52.279109,0.0 5.611858,52.278197,0.0 5.611849,52.276399,0.0 5.613314,52.276396,0.0 5.619176,52.276385,0.0 5.619398,52.276384,0.0 5.619401,52.276389,0.0 5.619402,52.27639,0.0 5.619436,52.276444,0.0 5.620528,52.278158,0.0 5.621506,52.27638,0.0 5.622107,52.276379,0.0 5.639671,52.272747,0.0 5.649…
GM0274	Renkum	<Polygon><outerBoundaryIs><LinearRing><coordinates>5.813141,52.02505,0.0 5.808719,52.019672,0.0 5.807195,52.012486,0.0 5.804239,52.008002,0.0 5.804237,52.00779,0.0 5.804214,52.005305,0.0 5.807119,52.004396,0.0 5.807252,52.004368,0.0 5.819725,52.001752,0.0 5.820201,52.001652,0.0 5.831347,51.999888,0.0 5.831835,51.999811,0.0 5.833045,51.999806,0.0 5.833291,51.999805,0.0 5.847845,51.99885,0.0 5.8565…
GM0275	Rheden	<Polygon><outerBoundaryIs><LinearRing><coordinates>6.069862,52.087626,0.0 6.07016,52.087461,0.0 6.068438,52.089406,0.0 6.068735,52.08942,0.0 6.069306,52.089447,0.0 6.076418,52.088528,0.0 6.077821,52.084924,0.0 6.085089,52.083083,0.0 6.085085,52.082834,0.0 6.085181,52.082291,0.0 6.085223,52.082163,0.0 6.085782,52.082083,0.0 6.098177,52.080308,0.0 6.098659,52.080231,0.0 6.103998,52.079374,0.0 6.114…
GM0277	Rozendaal	<Polygon><outerBoundaryIs><LinearRing><coordinates>5.974612,52.00368,0.0 5.964383,52.001034,0.0 5.958569,52.001961,0.0 5.95272,52.000191,0.0 5.951287,52.001996,0.0 5.951227,52.002109,0.0 5.949864,52.0047,0.0 5.949827,52.00477,0.0 5.948441,52.007403,0.0 5.944105,52.010121,0.0 5.943913,52.010241,0.0 5.942261,52.011276,0.0 5.941214,52.011932,0.0 5.937307,52.049706,0.0 5.943306,52.063162,0.0 5.956569…
GM0279	Scherpenzeel	<Polygon><outerBoundaryIs><LinearRing><coordinates>5.516375,52.102709,0.0 5.51755,52.101256,0.0 5.52047,52.101253,0.0 5.526311,52.102145,0.0 5.532153,52.103037,0.0 5.533607,52.101237,0.0 5.539436,52.098533,0.0 5.539421,52.094039,0.0 5.537946,52.089546,0.0 5.530653,52.090454,0.0 5.52772,52.085963,0.0 5.532095,52.085059,0.0 5.532089,52.083261,0.0 5.523321,52.078777,0.0 5.520408,52.080578,0.0 5.5101…
GM0281	Tiel	<Polygon><outerBoundaryIs><LinearRing><coordinates>5.453064,51.923323,0.0 5.454515,51.921525,0.0 5.461786,51.922419,0.0 5.464689,51.919721,0.0 5.460322,51.916128,0.0 5.460316,51.912532,0.0 5.461768,51.911632,0.0 5.466129,51.911629,0.0 5.470483,51.908031,0.0 5.457398,51.905342,0.0 5.455945,51.905343,0.0 5.455943,51.904521,0.0 5.455943,51.904444,0.0 5.459431,51.898493,0.0 5.461674,51.894666,0.0 5.4…
GM0282	Ubbergen	<Polygon><outerBoundaryIs><LinearRing><coordinates>5.950971,51.860863,0.0 5.958173,51.856333,0.0 5.962516,51.855413,0.0 5.966871,51.855392,0.0 5.975604,51.857146,0.0 5.975783,51.857255,0.0 5.981459,51.860713,0.0 5.985922,51.868781,0.0 6.010644,51.871349,0.0 6.015,51.871326,0.0 6.023662,51.867683,0.0 6.023859,51.867559,0.0 6.026541,51.86587,0.0 6.026538,51.865653,0.0 6.02649,51.862274,0.0 6.026413…
GM0285	Voorst	<Polygon><outerBoundaryIs><LinearRing><coordinates>6.066783,52.318707,0.0 6.072636,52.317774,0.0 6.079984,52.31863,0.0 6.081366,52.313228,0.0 6.08413,52.302425,0.0 6.084268,52.302396,0.0 6.088514,52.301501,0.0 6.091432,52.300584,0.0 6.100244,52.30143,0.0 6.101724,52.30232,0.0 6.104599,52.298707,0.0 6.105992,52.294204,0.0 6.111782,52.289675,0.0 6.111651,52.281585,0.0 6.113072,52.27888,0.0 6.121776…
GM0289	Wageningen	<Polygon><outerBoundaryIs><LinearRing><coordinates>5.725535,52.001962,0.0 5.716651,51.982211,0.0 5.721012,51.9813,0.0 5.720979,51.981165,0.0 5.719509,51.975011,0.0 5.714015,51.969135,0.0 5.713641,51.968735,0.0 5.718001,51.967824,0.0 5.720911,51.967816,0.0 5.722347,51.965115,0.0 5.719429,51.964224,0.0 5.707788,51.964257,0.0 5.683026,51.960726,0.0 5.678649,51.958939,0.0 5.66989,51.954465,0.0 5.6669…
GM0293	Westervoort	<Polygon><outerBoundaryIs><LinearRing><coordinates>5.966506,51.939895,0.0 5.962143,51.939917,0.0 5.960758,51.945317,0.0 5.956439,51.948934,0.0 5.950688,51.954355,0.0 5.950756,51.959748,0.0 5.953746,51.966027,0.0 5.959624,51.970493,0.0 5.959794,51.970555,0.0 5.966935,51.973154,0.0 5.990259,51.975734,0.0 5.990667,51.975857,0.0 5.999029,51.978385,0.0 6.001989,51.981966,0.0 6.00194,51.97837,0.0 5.997…
GM0294	Winterswijk	<Polygon><outerBoundaryIs><LinearRing><coordinates>6.789469,51.930264,0.0 6.770155,51.917008,0.0 6.767248,51.917042,0.0 6.758458,51.914451,0.0 6.758446,51.914448,0.0 6.754059,51.9136,0.0 6.75543,51.910887,0.0 6.752442,51.908224,0.0 6.746575,51.906494,0.0 6.73783,51.905696,0.0 6.733283,51.899455,0.0 6.723033,51.896875,0.0 6.704437,51.906974,0.0 6.69873,51.910634,0.0 6.696007,51.916958,0.0 6.693074…
GM0296	Wijchen	<Polygon><outerBoundaryIs><LinearRing><coordinates>5.658978,51.867302,0.0 5.659179,51.867294,0.0 5.667891,51.867273,0.0 5.670784,51.865469,0.0 5.679455,51.859155,0.0 5.681617,51.85577,0.0 5.685046,51.850397,0.0 5.684853,51.850223,0.0 5.684851,51.849827,0.0 5.682282,51.847461,0.0 5.677928,51.847472,0.0 5.677907,51.844155,0.0 5.677905,51.843877,0.0 5.709815,51.841096,0.0 5.710131,51.841063,0.0 5.71…
GM0297	Zaltbommel	<Polygon><outerBoundaryIs><LinearRing><coordinates>5.119292,51.818758,0.0 5.122199,51.817866,0.0 5.122386,51.817808,0.0 5.128011,51.816081,0.0 5.14107,51.81521,0.0 5.149046,51.816051,0.0 5.149767,51.816127,0.0 5.159916,51.817046,0.0 5.171515,51.817967,0.0 5.177092,51.817114,0.0 5.177321,51.817079,0.0 5.200551,51.811724,0.0 5.210707,51.810841,0.0 5.220855,51.811755,0.0 5.22115,51.811829,0.0 5.2353…
GM0299	Zevenaar	<Polygon><outerBoundaryIs><LinearRing><coordinates>6.078004,52.00222,0.0 6.085188,51.995885,0.0 6.085296,51.99584,0.0 6.089528,51.994061,0.0 6.093883,51.993136,0.0 6.099735,51.994899,0.0 6.10932,51.997366,0.0 6.109972,51.997533,0.0 6.11434,51.997506,0.0 6.114999,51.997539,0.0 6.130373,51.998305,0.0 6.130698,51.998303,0.0 6.130718,51.998186,0.0 6.130902,51.9982,0.0 6.13121,51.998223,0.0 6.131519,5…
GM0301	Zutphen	<Polygon><outerBoundaryIs><LinearRing><coordinates>6.196039,52.166875,0.0 6.198914,52.164158,0.0 6.200408,52.165946,0.0 6.207749,52.167693,0.0 6.21353,52.164057,0.0 6.215446,52.162041,0.0 6.217831,52.159532,0.0 6.217986,52.159233,0.0 6.219242,52.156825,0.0 6.223593,52.154996,0.0 6.223828,52.155043,0.0 6.232394,52.156731,0.0 6.235317,52.15671,0.0 6.237967,52.147108,0.0 6.238047,52.14711,0.0 6.2382…
GM0302	Nunspeet	<Polygon><outerBoundaryIs><LinearRing><coordinates>5.763835,52.400058,0.0 5.771151,52.396439,0.0 5.778514,52.398213,0.0 5.782938,52.399996,0.0 5.788824,52.400875,0.0 5.791739,52.398168,0.0 5.80205,52.400829,0.0 5.80258,52.400966,0.0 5.812362,52.403489,0.0 5.818232,52.402569,0.0 5.821127,52.398064,0.0 5.822356,52.392568,0.0 5.822535,52.391767,0.0 5.831287,52.385442,0.0 5.831827,52.385057,0.0 5.850…
GM0303	Dronten	<MultiGeometry><Polygon><outerBoundaryIs><LinearRing><coordinates>5.756689,52.600523,0.0 5.750732,52.594249,0.0 5.747773,52.59336,0.0 5.744836,52.595166,0.0 5.74336,52.595171,0.0 5.740386,52.592483,0.0 5.737449,52.594289,0.0 5.734511,52.596096,0.0 5.734567,52.603286,0.0 5.741963,52.605062,0.0 5.746392,52.605049,0.0 5.751043,52.604343,0.0 5.753759,52.603228,0.0 5.755228,52.602325,0.0 5.756689,52.6…
GM0304	Neerijnen	<Polygon><outerBoundaryIs><LinearRing><coordinates>5.378927,51.863113,0.0 5.396349,51.854123,0.0 5.400704,51.855022,0.0 5.407963,51.855021,0.0 5.408071,51.855021,0.0 5.409414,51.855021,0.0 5.410136,51.854797,0.0 5.41522,51.853222,0.0 5.409409,51.845132,0.0 5.402151,51.838841,0.0 5.393995,51.834632,0.0 5.393443,51.834347,0.0 5.381836,51.826256,0.0 5.371685,51.812771,0.0 5.371481,51.812645,0.0 5.36…
GM0305	Abcoude	<Polygon><outerBoundaryIs><LinearRing><coordinates>5.018305,52.304416,0.0 5.022477,52.303918,0.0 5.02252,52.30392,0.0 5.022522,52.303913,0.0 5.022684,52.284138,0.0 5.021248,52.280538,0.0 5.021186,52.280383,0.0 5.019812,52.276938,0.0 5.019794,52.276874,0.0 5.007,52.232852,0.0 5.006985,52.23285,0.0 4.999688,52.231929,0.0 4.999241,52.231836,0.0 4.995305,52.231016,0.0 4.98069,52.22827,0.0 4.968768,52…
GM0307	Amersfoort	<Polygon><outerBoundaryIs><LinearRing><coordinates>5.409592,52.21998,0.0 5.434459,52.206489,0.0 5.439667,52.205687,0.0 5.44031,52.205588,0.0 5.440307,52.202891,0.0 5.440302,52.198297,0.0 5.440302,52.198184,0.0 5.4403,52.197163,0.0 5.440293,52.191206,0.0 5.439765,52.185119,0.0 5.438811,52.174127,0.0 5.439018,52.173872,0.0 5.440271,52.172329,0.0 5.444654,52.16963,0.0 5.446918,52.168933,0.0 5.447576…
GM0308	Baarn	<Polygon><outerBoundaryIs><LinearRing><coordinates>5.334949,52.220869,0.0 5.330566,52.215474,0.0 5.327646,52.210079,0.0 5.330579,52.204687,0.0 5.314487,52.203779,0.0 5.314401,52.20362,0.0 5.312238,52.205572,0.0 5.312233,52.205576,0.0 5.308632,52.205573,0.0 5.304251,52.201076,0.0 5.297484,52.198574,0.0 5.29262,52.196776,0.0 5.289633,52.195671,0.0 5.282324,52.193867,0.0 5.281719,52.193681,0.0 5.273…
GM0310	De Bilt	<Polygon><outerBoundaryIs><LinearRing><coordinates>5.216519,52.189296,0.0 5.212178,52.177604,0.0 5.214542,52.177607,0.0 5.215102,52.177608,0.0 5.220944,52.179414,0.0 5.221774,52.177392,0.0 5.22242,52.175821,0.0 5.223918,52.165935,0.0 5.225376,52.166836,0.0 5.22688,52.155152,0.0 5.227065,52.154703,0.0 5.228355,52.151559,0.0 5.228397,52.151176,0.0 5.229864,52.138077,0.0 5.229865,52.137781,0.0 5.229…
GM0311	Breukelen	<Polygon><outerBoundaryIs><LinearRing><coordinates>4.988195,52.207621,0.0 4.98834,52.191441,0.0 4.988736,52.191442,0.0 4.998578,52.191475,0.0 4.997155,52.186976,0.0 4.997157,52.186976,0.0 5.00286,52.186995,0.0 5.003004,52.186995,0.0 5.007078,52.18673,0.0 5.008527,52.186636,0.0 5.016174,52.186138,0.0 5.016268,52.186134,0.0 5.03373,52.185293,0.0 5.041281,52.184543,0.0 5.042512,52.184421,0.0 5.04703…
GM0312	Bunnik	<Polygon><outerBoundaryIs><LinearRing><coordinates>5.17901,52.07867,0.0 5.181936,52.076877,0.0 5.182299,52.076934,0.0 5.1936,52.078695,0.0 5.195058,52.078697,0.0 5.200898,52.077808,0.0 5.225742,52.066159,0.0 5.218469,52.060755,0.0 5.219617,52.060757,0.0 5.219928,52.060757,0.0 5.247639,52.059894,0.0 5.250564,52.057201,0.0 5.252031,52.054506,0.0 5.252031,52.054293,0.0 5.252036,52.052708,0.0 5.25058…
GM0313	Bunschoten	<Polygon><outerBoundaryIs><LinearRing><coordinates>5.350396,52.269509,0.0 5.351009,52.269415,0.0 5.356869,52.270315,0.0 5.364196,52.269418,0.0 5.374215,52.262396,0.0 5.374454,52.262229,0.0 5.377385,52.260431,0.0 5.378023,52.26004,0.0 5.384709,52.255937,0.0 5.389104,52.25414,0.0 5.389559,52.253944,0.0 5.403748,52.247846,0.0 5.39797,52.231013,0.0 5.397886,52.230768,0.0 5.395472,52.225828,0.0 5.3934…
GM0317	Eemnes	<Polygon><outerBoundaryIs><LinearRing><coordinates>5.31437,52.274791,0.0 5.320233,52.273896,0.0 5.331955,52.274801,0.0 5.327567,52.268506,0.0 5.323177,52.264909,0.0 5.321715,52.26311,0.0 5.323182,52.261313,0.0 5.329047,52.257721,0.0 5.329049,52.255923,0.0 5.323193,52.254122,0.0 5.314406,52.253218,0.0 5.311487,52.246924,0.0 5.311494,52.243328,0.0 5.314434,52.236139,0.0 5.312974,52.233442,0.0 5.308…
GM0321	Houten	<Polygon><outerBoundaryIs><LinearRing><coordinates>5.152858,52.057946,0.0 5.161667,52.046277,0.0 5.179161,52.046309,0.0 5.183535,52.046317,0.0 5.191743,52.043804,0.0 5.192294,52.043635,0.0 5.189394,52.040035,0.0 5.189402,52.038237,0.0 5.192329,52.035545,0.0 5.195236,52.037348,0.0 5.201085,52.032862,0.0 5.201021,52.032578,0.0 5.199654,52.026568,0.0 5.202584,52.018533,0.0 5.202602,52.018482,0.0 5.2…
GM0327	Leusden	<Polygon><outerBoundaryIs><LinearRing><coordinates>5.456327,52.155242,0.0 5.460708,52.153441,0.0 5.476783,52.15343,0.0 5.482625,52.151628,0.0 5.485544,52.149828,0.0 5.489925,52.148925,0.0 5.495936,52.148391,0.0 5.500152,52.148017,0.0 5.497216,52.142626,0.0 5.511816,52.139016,0.0 5.514733,52.137215,0.0 5.513145,52.135269,0.0 5.5126,52.134601,0.0 5.512559,52.134552,0.0 5.511801,52.133623,0.0 5.5088…
GM0329	Loenen	<Polygon><outerBoundaryIs><LinearRing><coordinates>5.065175,52.286059,0.0 5.066667,52.282468,0.0 5.066182,52.282168,0.0 5.065208,52.281565,0.0 5.063735,52.28246,0.0 5.062244,52.286051,0.0 5.060778,52.286047,0.0 5.050545,52.282423,0.0 5.049122,52.277952,0.0 5.049059,52.277933,0.0 5.04858,52.27779,0.0 5.048628,52.277998,0.0 5.043245,52.278807,0.0 5.038856,52.277895,0.0 5.038571,52.277807,0.0 5.0330…
GM0331	Lopik	<Polygon><outerBoundaryIs><LinearRing><coordinates>5.029514,52.012388,0.0 5.030539,52.011138,0.0 5.030738,52.010895,0.0 5.03363,52.004762,0.0 5.035061,52.005036,0.0 5.036515,52.00549,0.0 5.036607,52.005519,0.0 5.042426,52.006435,0.0 5.042675,52.00624,0.0 5.052613,51.99843,0.0 5.052683,51.998375,0.0 5.054146,51.99748,0.0 5.054153,51.996581,0.0 5.055622,51.994787,0.0 5.055759,51.994737,0.0 5.062923…
GM0333	Maarssen	<Polygon><outerBoundaryIs><LinearRing><coordinates>5.121706,52.146872,0.0 5.107173,52.134253,0.0 5.104275,52.130651,0.0 5.100795,52.131355,0.0 5.099887,52.131539,0.0 5.088166,52.136903,0.0 5.076542,52.127884,0.0 5.076333,52.127798,0.0 5.072773,52.126324,0.0 5.072173,52.126075,0.0 5.070699,52.127869,0.0 5.061969,52.12335,0.0 5.061206,52.123769,0.0 5.048186,52.130915,0.0 5.047822,52.130986,0.0 5.04…
GM0335	Montfoort	<Polygon><outerBoundaryIs><LinearRing><coordinates>4.936804,52.080689,0.0 4.957325,52.070878,0.0 4.957359,52.067282,0.0 4.957855,52.067318,0.0 4.970478,52.068228,0.0 4.983629,52.065577,0.0 4.996732,52.068318,0.0 4.999657,52.067429,0.0 5.01827,52.063085,0.0 5.018655,52.062995,0.0 5.017204,52.062092,0.0 5.009973,52.054878,0.0 5.005583,52.056661,0.0 4.996858,52.053936,0.0 4.991472,52.053918,0.0 4.99…
GM0339	Renswoude	<Polygon><outerBoundaryIs><LinearRing><coordinates>5.556931,52.093116,0.0 5.555454,52.088623,0.0 5.556907,52.086823,0.0 5.561035,52.085119,0.0 5.561278,52.085019,0.0 5.562716,52.079624,0.0 5.561236,52.074232,0.0 5.561222,52.070637,0.0 5.56116,52.070212,0.0 5.558226,52.049966,0.0 5.558222,52.049067,0.0 5.545104,52.049984,0.0 5.542166,52.043696,0.0 5.539247,52.042801,0.0 5.538852,52.042704,0.0 5.53…
GM0340	Rhenen	<Polygon><outerBoundaryIs><LinearRing><coordinates>5.553443,51.999771,0.0 5.553665,51.999633,0.0 5.554899,52.001149,0.0 5.555128,52.001429,0.0 5.558051,52.004122,0.0 5.560961,52.003218,0.0 5.56133,52.003022,0.0 5.571134,51.997809,0.0 5.573608,51.999519,0.0 5.582532,52.005682,0.0 5.58282,52.005881,0.0 5.590123,52.010363,0.0 5.591571,52.008563,0.0 5.591551,52.004068,0.0 5.592999,52.002268,0.0 5.603…
GM0342	Soest	<Polygon><outerBoundaryIs><LinearRing><coordinates>5.310117,52.19299,0.0 5.311581,52.192092,0.0 5.315969,52.192095,0.0 5.323285,52.190301,0.0 5.32475,52.188504,0.0 5.326216,52.185808,0.0 5.324756,52.18401,0.0 5.327347,52.183215,0.0 5.327682,52.183112,0.0 5.332069,52.183114,0.0 5.334993,52.184015,0.0 5.337918,52.184016,0.0 5.340848,52.178624,0.0 5.344647,52.177847,0.0 5.345236,52.177726,0.0 5.3496…
GM0344	Utrecht	<Polygon><outerBoundaryIs><LinearRing><coordinates>5.021064,52.125028,0.0 5.032804,52.117873,0.0 5.032944,52.117873,0.0 5.033821,52.117876,0.0 5.034265,52.117877,0.0 5.040049,52.125086,0.0 5.045857,52.129597,0.0 5.045865,52.129607,0.0 5.047304,52.131399,0.0 5.047731,52.131164,0.0 5.047556,52.131078,0.0 5.047822,52.130986,0.0 5.048186,52.130915,0.0 5.061206,52.123769,0.0 5.061969,52.12335,0.0 5.07…
GM0345	Veenendaal	<Polygon><outerBoundaryIs><LinearRing><coordinates>5.571344,52.049047,0.0 5.571306,52.048933,0.0 5.569868,52.044555,0.0 5.569781,52.044397,0.0 5.568399,52.041861,0.0 5.568397,52.041464,0.0 5.568395,52.040962,0.0 5.568501,52.040936,0.0 5.590236,52.035533,0.0 5.590236,52.035342,0.0 5.590233,52.03476,0.0 5.590232,52.034634,0.0 5.59022,52.031937,0.0 5.587305,52.031942,0.0 5.587257,52.021155,0.0 5.590…
GM0351	Woudenberg	<Polygon><outerBoundaryIs><LinearRing><coordinates>5.485449,52.10668,0.0 5.48543,52.097691,0.0 5.486883,52.094993,0.0 5.4752,52.091407,0.0 5.467895,52.086918,0.0 5.467732,52.086817,0.0 5.462053,52.083326,0.0 5.461877,52.083326,0.0 5.460594,52.083327,0.0 5.459132,52.08153,0.0 5.466419,52.077031,0.0 5.483912,52.070725,0.0 5.494127,52.072514,0.0 5.497044,52.072512,0.0 5.495583,52.071614,0.0 5.498467…
GM0352	Wijk bij Duurstede	<Polygon><outerBoundaryIs><LinearRing><coordinates>5.364623,52.011299,0.0 5.381813,52.003346,0.0 5.399291,52.004244,0.0 5.415309,51.997949,0.0 5.404034,51.990994,0.0 5.403656,51.99076,0.0 5.401022,51.989135,0.0 5.400743,51.988963,0.0 5.378903,51.987165,0.0 5.378991,51.987064,0.0 5.389094,51.975479,0.0 5.389094,51.973682,0.0 5.392005,51.971884,0.0 5.383273,51.970086,0.0 5.383159,51.970086,0.0 5.37…
GM0353	IJsselstein	<Polygon><outerBoundaryIs><LinearRing><coordinates>5.017204,52.062092,0.0 5.021623,52.056712,0.0 5.027456,52.05673,0.0 5.028958,52.051341,0.0 5.03922,52.044181,0.0 5.04657,52.036112,0.0 5.046648,52.036041,0.0 5.051483,52.031612,0.0 5.051848,52.031013,0.0 5.052336,52.030832,0.0 5.052465,52.030784,0.0 5.05243,52.030746,0.0 5.052441,52.030735,0.0 5.061211,52.027164,0.0 5.062662,52.028067,0.0 5.06267…
GM0355	Zeist	<Polygon><outerBoundaryIs><LinearRing><coordinates>5.260557,52.132721,0.0 5.264957,52.126433,0.0 5.272255,52.128238,0.0 5.273672,52.124772,0.0 5.273724,52.124644,0.0 5.282469,52.113026,0.0 5.282515,52.112966,0.0 5.292729,52.115672,0.0 5.29273,52.115081,0.0 5.292731,52.114773,0.0 5.298575,52.11298,0.0 5.307339,52.111188,0.0 5.311722,52.109393,0.0 5.32341,52.103108,0.0 5.298606,52.097698,0.0 5.2993…
GM0356	Nieuwegein	<Polygon><outerBoundaryIs><LinearRing><coordinates>5.1033,52.054241,0.0 5.104781,52.050649,0.0 5.104813,52.050659,0.0 5.106004,52.051029,0.0 5.107692,52.051555,0.0 5.111861,52.059365,0.0 5.112016,52.059655,0.0 5.11786,52.057871,0.0 5.122313,52.056785,0.0 5.125162,52.05609,0.0 5.12662,52.056093,0.0 5.125193,52.050696,0.0 5.129567,52.050706,0.0 5.122389,52.031813,0.0 5.122665,52.031615,0.0 5.13117,…
GM0358	Aalsmeer	<Polygon><outerBoundaryIs><LinearRing><coordinates>4.762327,52.236239,0.0 4.742746,52.226621,0.0 4.742108,52.226308,0.0 4.723214,52.217214,0.0 4.724437,52.233401,0.0 4.703914,52.235082,0.0 4.696622,52.233242,0.0 4.687924,52.227797,0.0 4.683861,52.226938,0.0 4.683547,52.226872,0.0 4.677692,52.226837,0.0 4.670287,52.232186,0.0 4.677563,52.234926,0.0 4.677733,52.23514,0.0 4.681869,52.240346,0.0 4.69…
GM0361	Alkmaar	<Polygon><outerBoundaryIs><LinearRing><coordinates>4.77856,52.664251,0.0 4.774238,52.656139,0.0 4.77417,52.656054,0.0 4.772785,52.654334,0.0 4.774326,52.649848,0.0 4.774356,52.649861,0.0 4.80077,52.661666,0.0 4.800818,52.658071,0.0 4.799388,52.654468,0.0 4.792084,52.64814,0.0 4.787736,52.641827,0.0 4.787617,52.641678,0.0 4.786283,52.640022,0.0 4.789238,52.640037,0.0 4.792193,52.640051,0.0 4.79075…
GM0362	Amstelveen	<Polygon><outerBoundaryIs><LinearRing><coordinates>4.856498,52.331149,0.0 4.856595,52.32306,0.0 4.856851,52.323061,0.0 4.869704,52.323118,0.0 4.869797,52.323118,0.0 4.878458,52.323156,0.0 4.878599,52.323157,0.0 4.882538,52.323173,0.0 4.883,52.323175,0.0 4.896202,52.323231,0.0 4.897034,52.323107,0.0 4.902079,52.322356,0.0 4.909443,52.31969,0.0 4.905072,52.316975,0.0 4.90513,52.311582,0.0 4.908102,…
GM0363	Amsterdam	<MultiGeometry><Polygon><outerBoundaryIs><LinearRing><coordinates>4.978267,52.332532,0.0 4.979743,52.331639,0.0 4.980389,52.331641,0.0 4.985612,52.331659,0.0 4.990038,52.328977,0.0 4.99746,52.319114,0.0 4.997464,52.318733,0.0 4.9975,52.31462,0.0 4.998099,52.314963,0.0 5.016476,52.325467,0.0 5.017951,52.324573,0.0 5.022213,52.305309,0.0 5.02252,52.30392,0.0 5.022477,52.303918,0.0 5.018305,52.30441…
GM0364	Andijk	<Polygon><outerBoundaryIs><LinearRing><coordinates>5.221724,52.754675,0.0 5.226171,52.753783,0.0 5.229926,52.753788,0.0 5.230615,52.753789,0.0 5.258758,52.754721,0.0 5.270626,52.748442,0.0 5.261742,52.747534,0.0 5.25878,52.747531,0.0 5.258782,52.746632,0.0 5.270631,52.746644,0.0 5.258785,52.745733,0.0 5.254333,52.748425,0.0 5.257347,52.728706,0.0 5.257354,52.728655,0.0 5.257387,52.717869,0.0 5.25…
GM0365	Graft-De Rijp	<Polygon><outerBoundaryIs><LinearRing><coordinates>4.825513,52.576396,0.0 4.825558,52.572801,0.0 4.831459,52.572829,0.0 4.835862,52.574647,0.0 4.838813,52.574661,0.0 4.840104,52.574524,0.0 4.855063,52.572937,0.0 4.8553,52.57294,0.0 4.863914,52.572977,0.0 4.863957,52.569381,0.0 4.863907,52.569191,0.0 4.862546,52.563982,0.0 4.856866,52.55959,0.0 4.8567,52.559462,0.0 4.849403,52.553137,0.0 4.849116,…
GM0366	Anna Paulowna	<Polygon><outerBoundaryIs><LinearRing><coordinates>4.809282,52.91337,0.0 4.816763,52.909811,0.0 4.846628,52.899165,0.0 4.866035,52.892061,0.0 4.874983,52.889404,0.0 4.877023,52.888594,0.0 4.879461,52.887625,0.0 4.876521,52.884916,0.0 4.882142,52.882404,0.0 4.882495,52.882246,0.0 4.89146,52.877789,0.0 4.903364,52.876041,0.0 4.910821,52.873374,0.0 4.902079,52.85806,0.0 4.891787,52.84903,0.0 4.89328…
GM0370	Beemster	<Polygon><outerBoundaryIs><LinearRing><coordinates>4.956587,52.612612,0.0 4.95949,52.605718,0.0 4.95804,52.603016,0.0 4.949209,52.600287,0.0 4.950721,52.596697,0.0 4.949263,52.594894,0.0 4.949307,52.594824,0.0 4.953762,52.58772,0.0 4.953815,52.582327,0.0 4.955299,52.581434,0.0 4.962668,52.582359,0.0 4.968536,52.585976,0.0 4.978226,52.587698,0.0 4.978849,52.587809,0.0 4.980325,52.587814,0.0 4.9921…
GM0373	Bergen (NH.)	<Polygon><outerBoundaryIs><LinearRing><coordinates>4.746038,52.66408,0.0 4.743108,52.662266,0.0 4.740125,52.664048,0.0 4.737169,52.664032,0.0 4.731269,52.6631,0.0 4.731323,52.659505,0.0 4.725505,52.653181,0.0 4.718171,52.649545,0.0 4.713765,52.647722,0.0 4.711177,52.643678,0.0 4.710879,52.643212,0.0 4.709498,52.636912,0.0 4.708104,52.631511,0.0 4.709609,52.629722,0.0 4.715205,52.627217,0.0 4.7150…
GM0375	Beverwijk	<Polygon><outerBoundaryIs><LinearRing><coordinates>4.668872,52.500946,0.0 4.673107,52.497991,0.0 4.673332,52.497998,0.0 4.673394,52.497998,0.0 4.673543,52.498002,0.0 4.673682,52.498019,0.0 4.673339,52.497829,0.0 4.67781,52.494708,0.0 4.68376,52.493537,0.0 4.686674,52.492963,0.0 4.695523,52.492116,0.0 4.695533,52.49143,0.0 4.695537,52.491217,0.0 4.695565,52.48942,0.0 4.695579,52.488521,0.0 4.69852…
GM0376	Blaricum	<Polygon><outerBoundaryIs><LinearRing><coordinates>5.308453,52.306248,0.0 5.317258,52.301759,0.0 5.314324,52.302656,0.0 5.302603,52.298154,0.0 5.298212,52.294555,0.0 5.295287,52.290958,0.0 5.296758,52.288262,0.0 5.307037,52.278382,0.0 5.281299,52.280992,0.0 5.280652,52.281058,0.0 5.276494,52.281903,0.0 5.276253,52.281952,0.0 5.265991,52.282841,0.0 5.265889,52.282711,0.0 5.245556,52.256751,0.0 5.2…
GM0377	Bloemendaal	<Polygon><outerBoundaryIs><LinearRing><coordinates>4.62996,52.412813,0.0 4.630616,52.412618,0.0 4.631815,52.412626,0.0 4.632086,52.412627,0.0 4.629223,52.408115,0.0 4.629215,52.408098,0.0 4.624969,52.399098,0.0 4.624782,52.398742,0.0 4.623725,52.396733,0.0 4.623546,52.396392,0.0 4.623595,52.393569,0.0 4.623608,52.392797,0.0 4.622201,52.389193,0.0 4.610417,52.390914,0.0 4.607745,52.389243,0.0 4.60…
GM0381	Bussum	<Polygon><outerBoundaryIs><LinearRing><coordinates>5.1801,52.283012,0.0 5.185361,52.279163,0.0 5.185398,52.279135,0.0 5.188341,52.276444,0.0 5.188374,52.276423,0.0 5.19128,52.274651,0.0 5.191389,52.274601,0.0 5.197043,52.272014,0.0 5.197153,52.271964,0.0 5.20156,52.269274,0.0 5.194242,52.267465,0.0 5.193912,52.267377,0.0 5.183998,52.264751,0.0 5.183021,52.264749,0.0 5.181068,52.264746,0.0 5.17714…
GM0383	Castricum	<Polygon><outerBoundaryIs><LinearRing><coordinates>4.757417,52.592234,0.0 4.753327,52.586278,0.0 4.75308,52.585919,0.0 4.747395,52.572458,0.0 4.747373,52.572405,0.0 4.744488,52.567896,0.0 4.753403,52.563449,0.0 4.757296,52.56347,0.0 4.757828,52.563473,0.0 4.772614,52.560854,0.0 4.7815,52.558203,0.0 4.778724,52.545605,0.0 4.777429,52.53505,0.0 4.777399,52.534812,0.0 4.768543,52.535665,0.0 4.764083…
GM0384	Diemen	<Polygon><outerBoundaryIs><LinearRing><coordinates>4.988624,52.347732,0.0 4.998722,52.342489,0.0 4.999185,52.342491,0.0 5.008995,52.342522,0.0 5.012977,52.345809,0.0 5.013368,52.346132,0.0 5.016281,52.348838,0.0 5.017763,52.347044,0.0 5.019216,52.348847,0.0 5.026548,52.349768,0.0 5.029491,52.348878,0.0 5.03539,52.3453,0.0 5.033951,52.341701,0.0 5.026628,52.339881,0.0 5.026643,52.338083,0.0 5.0135…
GM0385	Edam-Volendam	<Polygon><outerBoundaryIs><LinearRing><coordinates>5.071894,52.51982,0.0 5.074739,52.517527,0.0 5.075276,52.517094,0.0 5.081189,52.514413,0.0 5.084413,52.507318,0.0 5.085676,52.504537,0.0 5.079822,52.499129,0.0 5.07979,52.49907,0.0 5.076914,52.493729,0.0 5.069571,52.491013,0.0 5.063681,52.490997,0.0 5.060749,52.489191,0.0 5.059296,52.48649,0.0 5.059256,52.491883,0.0 5.057947,52.49188,0.0 5.057784…
GM0388	Enkhuizen	<Polygon><outerBoundaryIs><LinearRing><coordinates>5.254333,52.748425,0.0 5.258785,52.745733,0.0 5.270631,52.746644,0.0 5.27211,52.747545,0.0 5.278041,52.744854,0.0 5.281005,52.743958,0.0 5.281014,52.743953,0.0 5.282489,52.74306,0.0 5.286944,52.737671,0.0 5.286952,52.734076,0.0 5.283993,52.733175,0.0 5.283995,52.732276,0.0 5.285499,52.722391,0.0 5.288473,52.716102,0.0 5.295883,52.711614,0.0 5.296…
GM0392	Haarlem	<Polygon><outerBoundaryIs><LinearRing><coordinates>4.673082,52.422769,0.0 4.674596,52.420082,0.0 4.681148,52.420121,0.0 4.681946,52.420126,0.0 4.682032,52.414733,0.0 4.67768,52.411112,0.0 4.676746,52.40994,0.0 4.674798,52.407499,0.0 4.674103,52.407173,0.0 4.668963,52.404767,0.0 4.668992,52.402969,0.0 4.679322,52.400335,0.0 4.679337,52.399436,0.0 4.676412,52.39852,0.0 4.673531,52.394907,0.0 4.6750…
GM0393	Haarlemmerliede en Spaarnwoude	<Polygon><outerBoundaryIs><LinearRing><coordinates>4.75884,52.388939,0.0 4.758889,52.385503,0.0 4.758892,52.385281,0.0 4.75894,52.381908,0.0 4.758481,52.381041,0.0 4.75751,52.379203,0.0 4.754546,52.380985,0.0 4.748632,52.38365,0.0 4.732421,52.387157,0.0 4.708972,52.38343,0.0 4.708275,52.383426,0.0 4.707504,52.383421,0.0 4.707374,52.383397,0.0 4.678212,52.377856,0.0 4.686497,52.384754,0.0 4.686911…
GM0394	Haarlemmermeer	<Polygon><outerBoundaryIs><LinearRing><coordinates>4.791786,52.342527,0.0 4.79774,52.336264,0.0 4.798238,52.336267,0.0 4.798115,52.336079,0.0 4.797921,52.335694,0.0 4.797975,52.335505,0.0 4.798141,52.335238,0.0 4.799578,52.336104,0.0 4.81658,52.328422,0.0 4.816919,52.328268,0.0 4.818409,52.326478,0.0 4.817093,52.314786,0.0 4.817032,52.314671,0.0 4.815661,52.312082,0.0 4.809865,52.306661,0.0 4.799…
GM0395	Harenkarspel	<Polygon><outerBoundaryIs><LinearRing><coordinates>4.778493,52.775703,0.0 4.782358,52.773143,0.0 4.791954,52.766783,0.0 4.796411,52.765907,0.0 4.793484,52.763196,0.0 4.793493,52.762566,0.0 4.793509,52.761398,0.0 4.796484,52.760514,0.0 4.800904,52.762334,0.0 4.803844,52.764146,0.0 4.805313,52.765052,0.0 4.812733,52.764189,0.0 4.817089,52.759863,0.0 4.817237,52.759717,0.0 4.83197,52.746531,0.0 4.83…
GM0396	Heemskerk	<Polygon><outerBoundaryIs><LinearRing><coordinates>4.669848,52.531514,0.0 4.696433,52.528076,0.0 4.69307,52.523339,0.0 4.690666,52.519952,0.0 4.690716,52.516796,0.0 4.690722,52.516357,0.0 4.692267,52.511872,0.0 4.692474,52.511686,0.0 4.695255,52.509193,0.0 4.695297,52.509168,0.0 4.696742,52.508303,0.0 4.701133,52.510126,0.0 4.706006,52.510899,0.0 4.707012,52.511059,0.0 4.709958,52.511076,0.0 4.70…
GM0397	Heemstede	<Polygon><outerBoundaryIs><LinearRing><coordinates>4.617732,52.362326,0.0 4.618262,52.3622,0.0 4.618469,52.362202,0.0 4.627071,52.362257,0.0 4.636898,52.36232,0.0 4.637348,52.362323,0.0 4.637379,52.360525,0.0 4.635971,52.356921,0.0 4.635975,52.356718,0.0 4.635987,52.356022,0.0 4.637366,52.354375,0.0 4.637485,52.354234,0.0 4.640481,52.350657,0.0 4.64204,52.345273,0.0 4.640633,52.341669,0.0 4.64066…
GM0398	Heerhugowaard	<Polygon><outerBoundaryIs><LinearRing><coordinates>4.874502,52.677287,0.0 4.871639,52.669185,0.0 4.871426,52.668832,0.0 4.867289,52.661976,0.0 4.862908,52.657462,0.0 4.862951,52.653867,0.0 4.865949,52.650285,0.0 4.876072,52.641621,0.0 4.876399,52.641342,0.0 4.876451,52.636848,0.0 4.873507,52.635937,0.0 4.865689,52.636694,0.0 4.864632,52.636797,0.0 4.863133,52.638588,0.0 4.860157,52.640372,0.0 4.8…
GM0399	Heiloo	<Polygon><outerBoundaryIs><LinearRing><coordinates>4.722394,52.623936,0.0 4.731619,52.620082,0.0 4.731913,52.61996,0.0 4.733912,52.619004,0.0 4.739349,52.616405,0.0 4.739356,52.615976,0.0 4.739202,52.615799,0.0 4.739341,52.615362,0.0 4.739365,52.615337,0.0 4.739376,52.614608,0.0 4.738239,52.613192,0.0 4.737926,52.612802,0.0 4.733563,52.608284,0.0 4.733795,52.60774,0.0 4.735093,52.604697,0.0 4.738…
GM0400	Den Helder	<Polygon><outerBoundaryIs><LinearRing><coordinates>4.784787,52.964478,0.0 4.783324,52.962673,0.0 4.780334,52.963557,0.0 4.775238,52.961986,0.0 4.774406,52.961729,0.0 4.774896,52.961054,0.0 4.778959,52.955461,0.0 4.786461,52.951005,0.0 4.789474,52.948324,0.0 4.789476,52.948327,0.0 4.790925,52.951028,0.0 4.783423,52.955484,0.0 4.778909,52.959056,0.0 4.782021,52.95997,0.0 4.783398,52.957281,0.0 4.78…
GM0402	Hilversum	<Polygon><outerBoundaryIs><LinearRing><coordinates>5.144354,52.280856,0.0 5.141438,52.278153,0.0 5.142913,52.276358,0.0 5.142916,52.276354,0.0 5.144256,52.273914,0.0 5.144393,52.273665,0.0 5.144403,52.271867,0.0 5.144255,52.271544,0.0 5.141507,52.265569,0.0 5.138587,52.263765,0.0 5.138602,52.261068,0.0 5.138635,52.261068,0.0 5.141532,52.261074,0.0 5.162064,52.256621,0.0 5.166415,52.258413,0.0 5.1…
GM0405	Hoorn	<Polygon><outerBoundaryIs><LinearRing><coordinates>5.103935,52.643002,0.0 5.103989,52.64278,0.0 5.105453,52.636714,0.0 5.101027,52.635804,0.0 5.093901,52.640964,0.0 5.093604,52.641179,0.0 5.093218,52.641412,0.0 5.09212,52.642074,0.0 5.089178,52.640269,0.0 5.084733,52.642056,0.0 5.083249,52.642951,0.0 5.082599,52.642949,0.0 5.081771,52.642947,0.0 5.078816,52.642939,0.0 5.075867,52.642033,0.0 5.075…
GM0406	Huizen	<Polygon><outerBoundaryIs><LinearRing><coordinates>5.25271,52.31249,0.0 5.254185,52.309795,0.0 5.257085,52.308024,0.0 5.257123,52.308,0.0 5.264458,52.307109,0.0 5.265011,52.306941,0.0 5.267394,52.306213,0.0 5.273261,52.30532,0.0 5.278815,52.303625,0.0 5.279131,52.303528,0.0 5.281898,52.301837,0.0 5.282068,52.301733,0.0 5.287939,52.299042,0.0 5.280619,52.294541,0.0 5.277681,52.297235,0.0 5.274755,…
GM0412	Niedorp	<Polygon><outerBoundaryIs><LinearRing><coordinates>4.862657,52.802169,0.0 4.874542,52.800423,0.0 4.880375,52.800448,0.0 4.880474,52.800448,0.0 4.880453,52.802246,0.0 4.89382,52.800504,0.0 4.893846,52.8005,0.0 4.905702,52.798755,0.0 4.907116,52.805053,0.0 4.910082,52.805064,0.0 4.914609,52.797892,0.0 4.914677,52.791601,0.0 4.922176,52.783541,0.0 4.935591,52.776403,0.0 4.938611,52.771021,0.0 4.9475…
GM0415	Landsmeer	<Polygon><outerBoundaryIs><LinearRing><coordinates>4.922754,52.491302,0.0 4.941508,52.486106,0.0 4.944426,52.488813,0.0 4.948852,52.487931,0.0 4.948864,52.486698,0.0 4.948879,52.485234,0.0 4.947505,52.475342,0.0 4.947508,52.475,0.0 4.947559,52.469949,0.0 4.950609,52.459174,0.0 4.94772,52.45377,0.0 4.949236,52.449281,0.0 4.94927,52.449028,0.0 4.950822,52.437602,0.0 4.950946,52.425018,0.0 4.948307,…
GM0416	Langedijk	<Polygon><outerBoundaryIs><LinearRing><coordinates>4.786643,52.721816,0.0 4.794056,52.720955,0.0 4.797017,52.720969,0.0 4.797262,52.720793,0.0 4.804489,52.715613,0.0 4.817798,52.716577,0.0 4.818274,52.716676,0.0 4.821773,52.717402,0.0 4.822226,52.717496,0.0 4.826655,52.718416,0.0 4.832587,52.717545,0.0 4.834101,52.714856,0.0 4.819592,52.710365,0.0 4.819359,52.710292,0.0 4.822365,52.706711,0.0 4.8…
GM0417	Laren	<Polygon><outerBoundaryIs><LinearRing><coordinates>5.226468,52.269311,0.0 5.232341,52.265723,0.0 5.232457,52.265626,0.0 5.244094,52.25585,0.0 5.244094,52.25571,0.0 5.244102,52.253154,0.0 5.243964,52.253005,0.0 5.23832,52.246913,0.0 5.238265,52.246854,0.0 5.232438,52.237858,0.0 5.232343,52.23773,0.0 5.223697,52.22616,0.0 5.22516,52.226162,0.0 5.219353,52.21357,0.0 5.215163,52.218687,0.0 5.214942,5…
GM0420	Medemblik	<Polygon><outerBoundaryIs><LinearRing><coordinates>5.12438,52.729967,0.0 5.13452,52.720368,0.0 5.131575,52.717665,0.0 5.131499,52.717617,0.0 5.094728,52.694211,0.0 5.09074,52.692582,0.0 5.090303,52.692403,0.0 5.085883,52.689695,0.0 5.084417,52.687894,0.0 5.0847,52.687638,0.0 5.087393,52.685205,0.0 5.080004,52.684287,0.0 5.062303,52.677949,0.0 5.063808,52.674358,0.0 5.063745,52.674353,0.0 5.051986…
GM0424	Muiden	<Polygon><outerBoundaryIs><LinearRing><coordinates>5.094133,52.340068,0.0 5.107386,52.332909,0.0 5.109494,52.332055,0.0 5.111799,52.331121,0.0 5.12501,52.330253,0.0 5.129432,52.326667,0.0 5.127951,52.325753,0.0 5.123792,52.323186,0.0 5.123585,52.323058,0.0 5.114957,52.316971,0.0 5.113361,52.315844,0.0 5.123649,52.312272,0.0 5.12129,52.310815,0.0 5.120727,52.310468,0.0 5.109034,52.304149,0.0 5.100…
GM0425	Naarden	<Polygon><outerBoundaryIs><LinearRing><coordinates>5.166212,52.306067,0.0 5.173548,52.305182,0.0 5.180876,52.306094,0.0 5.185267,52.307899,0.0 5.194058,52.309712,0.0 5.229245,52.312461,0.0 5.230666,52.306455,0.0 5.230733,52.30617,0.0 5.22928,52.302573,0.0 5.227814,52.302571,0.0 5.227567,52.302495,0.0 5.219026,52.299862,0.0 5.213792,52.299855,0.0 5.213161,52.299854,0.0 5.211688,52.301649,0.0 5.202…
GM0431	Oostzaan	<Polygon><outerBoundaryIs><LinearRing><coordinates>4.904828,52.474277,0.0 4.893233,52.45805,0.0 4.893263,52.455353,0.0 4.896146,52.451035,0.0 4.896256,52.450871,0.0 4.896295,52.447315,0.0 4.896296,52.447276,0.0 4.897836,52.44099,0.0 4.896386,52.439187,0.0 4.897785,52.435057,0.0 4.897906,52.434699,0.0 4.899158,52.432453,0.0 4.899406,52.432008,0.0 4.899476,52.425716,0.0 4.899022,52.42577,0.0 4.8921…
GM0432	Opmeer	<Polygon><outerBoundaryIs><LinearRing><coordinates>4.958043,52.754016,0.0 4.987677,52.75322,0.0 4.987819,52.753221,0.0 4.996565,52.75325,0.0 4.996605,52.748756,0.0 4.99811,52.746065,0.0 4.998142,52.74247,0.0 4.996685,52.739768,0.0 4.999679,52.736183,0.0 5.002612,52.734422,0.0 5.002656,52.734395,0.0 5.008649,52.726325,0.0 5.011602,52.727233,0.0 5.011633,52.723638,0.0 5.007437,52.722028,0.0 4.99823…
GM0437	Ouder-Amstel	<Polygon><outerBoundaryIs><LinearRing><coordinates>4.950328,52.338725,0.0 4.945961,52.335113,0.0 4.943978,52.33202,0.0 4.943072,52.330608,0.0 4.944566,52.327917,0.0 4.938725,52.325198,0.0 4.937267,52.324293,0.0 4.940219,52.322507,0.0 4.940237,52.320728,0.0 4.940237,52.320709,0.0 4.940264,52.318013,0.0 4.938816,52.316209,0.0 4.937376,52.313507,0.0 4.93008,52.309884,0.0 4.930083,52.309571,0.0 4.930…
GM0439	Purmerend	<Polygon><outerBoundaryIs><LinearRing><coordinates>4.991264,52.520134,0.0 4.99127,52.51954,0.0 4.992735,52.520443,0.0 4.998597,52.524058,0.0 5.001513,52.527663,0.0 5.007258,52.528559,0.0 5.0074,52.528581,0.0 5.010348,52.52859,0.0 5.02513,52.523243,0.0 5.010524,52.507918,0.0 5.010384,52.507766,0.0 4.998851,52.495296,0.0 4.996059,52.49271,0.0 4.995929,52.49259,0.0 4.977017,52.473706,0.0 4.976961,52…
GM0441	Schagen	<Polygon><outerBoundaryIs><LinearRing><coordinates>4.798783,52.809959,0.0 4.807706,52.808206,0.0 4.834391,52.809231,0.0 4.833041,52.800366,0.0 4.833022,52.800237,0.0 4.831733,52.784951,0.0 4.831592,52.784951,0.0 4.827286,52.784931,0.0 4.828871,52.776849,0.0 4.820415,52.775095,0.0 4.820002,52.775009,0.0 4.821542,52.770523,0.0 4.815603,52.771393,0.0 4.814109,52.772285,0.0 4.807527,52.771453,0.0 4.8…
GM0448	Texel	<MultiGeometry><Polygon><outerBoundaryIs><LinearRing><coordinates>4.67432,52.983643,0.0 4.681824,52.980092,0.0 4.671357,52.982726,0.0 4.66689,52.982699,0.0 4.665416,52.981792,0.0 4.66546,52.979096,0.0 4.666964,52.978206,0.0 4.67889,52.977379,0.0 4.684831,52.978312,0.0 4.695267,52.977474,0.0 4.702698,52.978416,0.0 4.710142,52.978458,0.0 4.686493,52.967537,0.0 4.686464,52.969334,0.0 4.690887,52.972…
GM0450	Uitgeest	<Polygon><outerBoundaryIs><LinearRing><coordinates>4.719644,52.552478,0.0 4.719753,52.545288,0.0 4.724136,52.548009,0.0 4.724186,52.547994,0.0 4.735984,52.544479,0.0 4.750804,52.539166,0.0 4.750835,52.539148,0.0 4.753376,52.537626,0.0 4.753778,52.537385,0.0 4.755265,52.536494,0.0 4.759661,52.538315,0.0 4.764083,52.538338,0.0 4.768543,52.535665,0.0 4.777399,52.534812,0.0 4.783492,52.520461,0.0 4.7…
GM0451	Uithoorn	<Polygon><outerBoundaryIs><LinearRing><coordinates>4.851693,52.243036,0.0 4.851736,52.239441,0.0 4.847996,52.240187,0.0 4.847333,52.24032,0.0 4.842984,52.236704,0.0 4.838603,52.235785,0.0 4.831451,52.232217,0.0 4.831328,52.232155,0.0 4.828805,52.231366,0.0 4.828411,52.231242,0.0 4.819665,52.229406,0.0 4.819571,52.229554,0.0 4.819168,52.229475,0.0 4.818761,52.229395,0.0 4.818626,52.229188,0.0 4.81…
GM0453	Velsen	<Polygon><outerBoundaryIs><LinearRing><coordinates>4.599909,52.486126,0.0 4.610294,52.4817,0.0 4.617623,52.483546,0.0 4.623527,52.482685,0.0 4.627975,52.480916,0.0 4.635205,52.480962,0.0 4.635335,52.480963,0.0 4.638279,52.480982,0.0 4.63852,52.480951,0.0 4.640833,52.480652,0.0 4.650245,52.479437,0.0 4.651558,52.479267,0.0 4.651885,52.479071,0.0 4.654275,52.477642,0.0 4.654532,52.477488,0.0 4.6661…
GM0457	Weesp	<Polygon><outerBoundaryIs><LinearRing><coordinates>5.073722,52.321139,0.0 5.09136,52.315791,0.0 5.10019,52.311318,0.0 5.09728,52.307716,0.0 5.095831,52.305016,0.0 5.097321,52.301424,0.0 5.098799,52.29963,0.0 5.101737,52.298738,0.0 5.10613,52.299647,0.0 5.107602,52.298752,0.0 5.106153,52.296052,0.0 5.103226,52.295146,0.0 5.098846,52.292439,0.0 5.10475,52.286161,0.0 5.104761,52.284363,0.0 5.101841,…
GM0458	Schermer	<Polygon><outerBoundaryIs><LinearRing><coordinates>4.880904,52.63507,0.0 4.883388,52.633579,0.0 4.883879,52.633285,0.0 4.889859,52.627018,0.0 4.889879,52.625221,0.0 4.889322,52.624876,0.0 4.886946,52.623411,0.0 4.884095,52.61441,0.0 4.884688,52.614413,0.0 4.897384,52.614466,0.0 4.922506,52.612769,0.0 4.925487,52.610084,0.0 4.926983,52.608292,0.0 4.921067,52.609168,0.0 4.915152,52.610044,0.0 4.900…
GM0459	Wervershoof	<Polygon><outerBoundaryIs><LinearRing><coordinates>5.129889,52.752714,0.0 5.131376,52.751819,0.0 5.132852,52.752721,0.0 5.138808,52.747341,0.0 5.147724,52.741966,0.0 5.148324,52.741822,0.0 5.155138,52.740183,0.0 5.156619,52.740186,0.0 5.162538,52.741096,0.0 5.165509,52.739304,0.0 5.165516,52.737995,0.0 5.165518,52.737507,0.0 5.168484,52.736613,0.0 5.172935,52.734824,0.0 5.178831,52.721558,0.0 5.1…
GM0462	Wieringen	<MultiGeometry><Polygon><outerBoundaryIs><LinearRing><coordinates>5.033591,52.937613,0.0 5.038075,52.93493,0.0 5.039562,52.934935,0.0 5.036566,52.937622,0.0 5.04105,52.934939,0.0 5.041495,52.934739,0.0 5.047021,52.93226,0.0 5.047042,52.929564,0.0 5.042552,52.933146,0.0 5.039584,52.932238,0.0 5.038161,52.924146,0.0 5.035194,52.923238,0.0 5.035143,52.923127,0.0 5.032271,52.916938,0.0 5.029327,52.91…
GM0463	Wieringermeer	<Polygon><outerBoundaryIs><LinearRing><coordinates>5.048564,52.925074,0.0 5.074065,52.894586,0.0 5.077044,52.893695,0.0 5.080035,52.891007,0.0 5.080054,52.888311,0.0 5.102519,52.861404,0.0 5.105512,52.857816,0.0 5.111502,52.849741,0.0 5.114494,52.846153,0.0 5.104562,52.775127,0.0 5.100122,52.774217,0.0 5.094362,52.770696,0.0 5.094218,52.770608,0.0 5.091254,52.7706,0.0 5.090835,52.770599,0.0 5.083…
GM0473	Zandvoort	<Polygon><outerBoundaryIs><LinearRing><coordinates>4.565515,52.345345,0.0 4.547209,52.314974,0.0 4.544259,52.315852,0.0 4.494124,52.328967,0.0 4.518342,52.366003,0.0 4.520036,52.368579,0.0 4.532424,52.387403,0.0 4.532608,52.387681,0.0 4.542617,52.402135,0.0 4.591287,52.392584,0.0 4.591084,52.392214,0.0 4.57991,52.371833,0.0 4.579914,52.371637,0.0 4.579923,52.37112,0.0 4.579927,52.370934,0.0 4.574…
GM0476	Zijpe	<Polygon><outerBoundaryIs><LinearRing><coordinates>4.727119,52.883207,0.0 4.733919,52.882423,0.0 4.734443,52.882426,0.0 4.742832,52.882471,0.0 4.743907,52.882348,0.0 4.750154,52.881627,0.0 4.750274,52.881613,0.0 4.769612,52.879917,0.0 4.769648,52.879917,0.0 4.771098,52.879925,0.0 4.759691,52.84941,0.0 4.759653,52.849306,0.0 4.783368,52.852125,0.0 4.795293,52.84859,0.0 4.802632,52.84291,0.0 4.8102…
GM0478	Zeevang	<Polygon><outerBoundaryIs><LinearRing><coordinates>5.023095,52.592436,0.0 5.029039,52.586174,0.0 5.033555,52.574516,0.0 5.03356,52.574502,0.0 5.030653,52.569101,0.0 5.033625,52.566413,0.0 5.042511,52.561945,0.0 5.045495,52.55746,0.0 5.054425,52.546699,0.0 5.054479,52.539509,0.0 5.057434,52.538618,0.0 5.06339,52.530545,0.0 5.064871,52.52965,0.0 5.066364,52.526958,0.0 5.047254,52.520612,0.0 5.04703…
GM0479	Zaanstad	<Polygon><outerBoundaryIs><LinearRing><coordinates>4.752656,52.522078,0.0 4.764337,52.520362,0.0 4.775504,52.52042,0.0 4.776125,52.520424,0.0 4.783492,52.520461,0.0 4.784219,52.520465,0.0 4.789021,52.520489,0.0 4.790859,52.520499,0.0 4.789495,52.512402,0.0 4.790213,52.511686,0.0 4.793975,52.50793,0.0 4.794863,52.504347,0.0 4.795533,52.501646,0.0 4.795536,52.50136,0.0 4.795593,52.497152,0.0 4.7927…
GM0482	Alblasserdam	<Polygon><outerBoundaryIs><LinearRing><coordinates>4.632332,51.87991,0.0 4.632335,51.879906,0.0 4.632335,51.879906,0.0 4.632676,51.879474,0.0 4.63307,51.879255,0.0 4.63311,51.879212,0.0 4.638195,51.876903,0.0 4.642492,51.880526,0.0 4.661432,51.877049,0.0 4.673079,51.875322,0.0 4.678873,51.876256,0.0 4.687531,51.879904,0.0 4.700589,51.88088,0.0 4.690617,51.868236,0.0 4.686275,51.867311,0.0 4.68201…
GM0484	Alphen aan den Rijn	<Polygon><outerBoundaryIs><LinearRing><coordinates>4.705152,52.151288,0.0 4.703831,52.145189,0.0 4.704217,52.145414,0.0 4.724111,52.156991,0.0 4.724225,52.157098,0.0 4.724499,52.157356,0.0 4.726994,52.159704,0.0 4.729943,52.160449,0.0 4.741557,52.16338,0.0 4.759502,52.134712,0.0 4.759552,52.134622,0.0 4.761,52.132023,0.0 4.759657,52.12947,0.0 4.759578,52.129319,0.0 4.753863,52.120299,0.0 4.740877…
GM0489	Barendrecht	<Polygon><outerBoundaryIs><LinearRing><coordinates>4.552628,51.870033,0.0 4.554096,51.869144,0.0 4.55425,51.868959,0.0 4.554341,51.86885,0.0 4.555311,51.867682,0.0 4.555582,51.867357,0.0 4.557018,51.865628,0.0 4.557067,51.865569,0.0 4.56007,51.860197,0.0 4.560115,51.860143,0.0 4.562772,51.856943,0.0 4.563039,51.856622,0.0 4.564029,51.856023,0.0 4.564507,51.855733,0.0 4.566008,51.853047,0.0 4.5703…
GM0491	Bergambacht	<Polygon><outerBoundaryIs><LinearRing><coordinates>4.718428,51.951102,0.0 4.721417,51.945725,0.0 4.72284,51.946135,0.0 4.737352,51.950309,0.0 4.737711,51.950311,0.0 4.738807,51.950317,0.0 4.738872,51.945823,0.0 4.780956,51.953239,0.0 4.781045,51.953249,0.0 4.789673,51.954183,0.0 4.80854,51.957873,0.0 4.808745,51.957938,0.0 4.814337,51.959699,0.0 4.812743,51.970479,0.0 4.81282,51.970506,0.0 4.8128…
GM0497	Bodegraven	<Polygon><outerBoundaryIs><LinearRing><coordinates>4.793945,52.122887,0.0 4.822631,52.109861,0.0 4.822816,52.109749,0.0 4.825573,52.108078,0.0 4.824364,52.106559,0.0 4.824136,52.106273,0.0 4.822676,52.106266,0.0 4.822703,52.106046,0.0 4.824306,52.09279,0.0 4.825912,52.081111,0.0 4.825913,52.08102,0.0 4.825916,52.080778,0.0 4.82598,52.075718,0.0 4.833274,52.075753,0.0 4.834755,52.073962,0.0 4.8304…
GM0498	Drechterland	<Polygon><outerBoundaryIs><LinearRing><coordinates>5.196807,52.69352,0.0 5.204267,52.678252,0.0 5.205184,52.678812,0.0 5.205201,52.678823,0.0 5.205742,52.679153,0.0 5.207206,52.682751,0.0 5.208678,52.684551,0.0 5.233583,52.687257,0.0 5.233811,52.687282,0.0 5.245509,52.687297,0.0 5.245644,52.687297,0.0 5.247126,52.6864,0.0 5.24418,52.682801,0.0 5.244193,52.678821,0.0 5.244195,52.678307,0.0 5.24273…
GM0499	Boskoop	<Polygon><outerBoundaryIs><LinearRing><coordinates>4.697908,52.095843,0.0 4.698749,52.095718,0.0 4.704587,52.095752,0.0 4.706046,52.095761,0.0 4.710479,52.092191,0.0 4.715006,52.082328,0.0 4.714905,52.082004,0.0 4.713614,52.077826,0.0 4.704861,52.077775,0.0 4.697609,52.075036,0.0 4.694789,52.068727,0.0 4.694715,52.068742,0.0 4.68601,52.070473,0.0 4.685274,52.068827,0.0 4.683219,52.064225,0.0 4.68…
GM0501	Brielle	<Polygon><outerBoundaryIs><LinearRing><coordinates>4.167759,51.924203,0.0 4.167881,51.919709,0.0 4.172241,51.919754,0.0 4.172791,51.919647,0.0 4.172965,51.919613,0.0 4.176626,51.9189,0.0 4.185491,51.913597,0.0 4.197237,51.909222,0.0 4.211032,51.902343,0.0 4.21491,51.900409,0.0 4.222314,51.895089,0.0 4.229786,51.887072,0.0 4.229802,51.886441,0.0 4.229855,51.884375,0.0 4.230055,51.883968,0.0 4.2329…
GM0502	Capelle aan den IJssel	<Polygon><outerBoundaryIs><LinearRing><coordinates>4.590719,51.961203,0.0 4.595627,51.957054,0.0 4.596073,51.956677,0.0 4.596123,51.956635,0.0 4.599096,51.953059,0.0 4.599372,51.95281,0.0 4.602053,51.950382,0.0 4.601231,51.949338,0.0 4.60063,51.948575,0.0 4.603586,51.945897,0.0 4.603859,51.945685,0.0 4.605959,51.944053,0.0 4.610334,51.940653,0.0 4.613886,51.937891,0.0 4.613907,51.937875,0.0 4.619…
GM0503	Delft	<Polygon><outerBoundaryIs><LinearRing><coordinates>4.386542,52.024259,0.0 4.391053,52.018004,0.0 4.391208,52.017731,0.0 4.393931,52.012912,0.0 4.394086,52.012636,0.0 4.394106,52.011737,0.0 4.3883,52.010789,0.0 4.387321,52.009216,0.0 4.386654,52.008145,0.0 4.385681,52.006582,0.0 4.385993,52.006234,0.0 4.38622,52.006278,0.0 4.386404,52.005964,0.0 4.385752,52.005752,0.0 4.389944,51.99754,0.0 4.39005…
GM0504	Dirksland	<Polygon><outerBoundaryIs><LinearRing><coordinates>4.11641,51.786106,0.0 4.112291,51.77797,0.0 4.112288,51.777962,0.0 4.10825,51.767138,0.0 4.122736,51.767295,0.0 4.121413,51.762785,0.0 4.121514,51.75919,0.0 4.122962,51.759206,0.0 4.123171,51.758998,0.0 4.127433,51.754759,0.0 4.123164,51.752016,0.0 4.118996,51.745677,0.0 4.122018,51.741215,0.0 4.125014,51.737651,0.0 4.132552,51.726943,0.0 4.13208…
GM0505	Dordrecht	<Polygon><outerBoundaryIs><LinearRing><coordinates>4.710314,51.824295,0.0 4.730478,51.823518,0.0 4.742083,51.823582,0.0 4.742092,51.823581,0.0 4.742107,51.82358,0.0 4.751958,51.822763,0.0 4.75225,51.822739,0.0 4.758064,51.820085,0.0 4.75809,51.820073,0.0 4.76683,51.817423,0.0 4.766889,51.817414,0.0 4.778458,51.815686,0.0 4.778905,51.815723,0.0 4.790048,51.816644,0.0 4.790146,51.816669,0.0 4.79727…
GM0511	Goedereede	<MultiGeometry><Polygon><outerBoundaryIs><LinearRing><coordinates>3.955729,51.77886,0.0 3.963031,51.777151,0.0 3.963059,51.776252,0.0 3.954338,51.777045,0.0 3.945616,51.777837,0.0 3.929708,51.776741,0.0 3.91247,51.77203,0.0 3.903807,51.771022,0.0 3.902329,51.771902,0.0 3.906646,51.772856,0.0 3.918001,51.780191,0.0 3.922289,51.782043,0.0 3.927881,51.788406,0.0 3.93649,51.79121,0.0 3.935098,51.7893…
GM0512	Gorinchem	<Polygon><outerBoundaryIs><LinearRing><coordinates>4.957344,51.860655,0.0 4.957885,51.860529,0.0 4.959303,51.86413,0.0 4.965072,51.862683,0.0 4.984042,51.857925,0.0 4.982511,51.855027,0.0 4.981476,51.852474,0.0 4.997178,51.849879,0.0 4.998607,51.85258,0.0 5.000097,51.84809,0.0 4.99876,51.845562,0.0 4.998669,51.845389,0.0 5.00012,51.845394,0.0 5.000306,51.845335,0.0 5.00303,51.844504,0.0 5.003249,…
GM0513	Gouda	<Polygon><outerBoundaryIs><LinearRing><coordinates>4.71786,52.035232,0.0 4.718301,52.034765,0.0 4.719859,52.036443,0.0 4.719954,52.03658,0.0 4.720067,52.036511,0.0 4.720141,52.031519,0.0 4.720147,52.031118,0.0 4.720201,52.027523,0.0 4.720421,52.027456,0.0 4.723128,52.02664,0.0 4.723387,52.026642,0.0 4.7275,52.026665,0.0 4.728957,52.026673,0.0 4.729294,52.026623,0.0 4.734799,52.025807,0.0 4.743581…
GM0518	's-Gravenhage	<MultiGeometry><Polygon><outerBoundaryIs><LinearRing><coordinates>4.405953,52.077329,0.0 4.411711,52.073015,0.0 4.411864,52.072847,0.0 4.420676,52.0632,0.0 4.422077,52.058411,0.0 4.422251,52.057819,0.0 4.4188,52.058215,0.0 4.41519,52.058448,0.0 4.422367,52.052426,0.0 4.405038,52.053806,0.0 4.401917,52.054055,0.0 4.40136,52.054119,0.0 4.394607,52.054892,0.0 4.388835,52.052147,0.0 4.386004,52.05124…
GM0523	Hardinxveld-Giessendam	<Polygon><outerBoundaryIs><LinearRing><coordinates>4.847869,51.833259,0.0 4.847871,51.833106,0.0 4.855125,51.833139,0.0 4.86382,51.834077,0.0 4.864885,51.833862,0.0 4.868184,51.833198,0.0 4.880182,51.834077,0.0 4.880409,51.834071,0.0 4.880569,51.834098,0.0 4.880643,51.83411,0.0 4.881232,51.834154,0.0 4.897163,51.836918,0.0 4.910194,51.839669,0.0 4.910229,51.839671,0.0 4.924697,51.840626,0.0 4.925…
GM0530	Hellevoetsluis	<Polygon><outerBoundaryIs><LinearRing><coordinates>4.182793,51.851537,0.0 4.18572,51.850668,0.0 4.190074,51.850713,0.0 4.19733,51.850786,0.0 4.198782,51.850801,0.0 4.198733,51.850705,0.0 4.197402,51.84809,0.0 4.194797,51.845582,0.0 4.194571,51.845364,0.0 4.190289,51.842624,0.0 4.187459,51.839898,0.0 4.187507,51.8381,0.0 4.186104,51.836288,0.0 4.168937,51.82712,0.0 4.166061,51.826191,0.0 4.166036,…
GM0531	Hendrik-Ido-Ambacht	<Polygon><outerBoundaryIs><LinearRing><coordinates>4.660401,51.850972,0.0 4.660789,51.850619,0.0 4.663347,51.848294,0.0 4.663462,51.848212,0.0 4.672155,51.842055,0.0 4.673649,51.839367,0.0 4.673692,51.83667,0.0 4.669425,51.831251,0.0 4.670231,51.828425,0.0 4.670961,51.825866,0.0 4.668329,51.826662,0.0 4.668046,51.826747,0.0 4.666581,51.827637,0.0 4.6665,51.827718,0.0 4.662156,51.832105,0.0 4.6604…
GM0532	Stede Broec	<Polygon><outerBoundaryIs><LinearRing><coordinates>5.260433,52.688212,0.0 5.25748,52.686412,0.0 5.254519,52.687307,0.0 5.247126,52.6864,0.0 5.245644,52.687297,0.0 5.245509,52.687297,0.0 5.233811,52.687282,0.0 5.233583,52.687257,0.0 5.208678,52.684551,0.0 5.207206,52.682751,0.0 5.205742,52.679153,0.0 5.205201,52.678823,0.0 5.205184,52.678812,0.0 5.204267,52.678252,0.0 5.196807,52.69352,0.0 5.19656…
GM0534	Hillegom	<Polygon><outerBoundaryIs><LinearRing><coordinates>4.599958,52.318033,0.0 4.611755,52.314516,0.0 4.611786,52.312718,0.0 4.60313,52.304571,0.0 4.603023,52.304436,0.0 4.598827,52.299149,0.0 4.598699,52.298863,0.0 4.596007,52.292838,0.0 4.594064,52.289636,0.0 4.59234,52.286794,0.0 4.588888,52.281104,0.0 4.584524,52.279276,0.0 4.584091,52.279005,0.0 4.572932,52.272006,0.0 4.571451,52.272894,0.0 4.571…
GM0537	Katwijk	<Polygon><outerBoundaryIs><LinearRing><coordinates>4.440515,52.208354,0.0 4.440945,52.208096,0.0 4.448147,52.213548,0.0 4.453999,52.213594,0.0 4.464167,52.21727,0.0 4.464242,52.213674,0.0 4.462816,52.211865,0.0 4.457038,52.208224,0.0 4.45852,52.207337,0.0 4.459903,52.20529,0.0 4.46154,52.202866,0.0 4.464502,52.201091,0.0 4.461633,52.198372,0.0 4.46464,52.198396,0.0 4.466021,52.198406,0.0 4.46179,…
GM0542	Krimpen aan den IJssel	<Polygon><outerBoundaryIs><LinearRing><coordinates>4.62427,51.927155,0.0 4.631592,51.922722,0.0 4.631615,51.922708,0.0 4.643394,51.913794,0.0 4.642431,51.913428,0.0 4.636172,51.911051,0.0 4.623657,51.909246,0.0 4.623122,51.909169,0.0 4.601338,51.908126,0.0 4.596994,51.907198,0.0 4.59689,51.907132,0.0 4.594119,51.90538,0.0 4.582493,51.905301,0.0 4.576697,51.904362,0.0 4.569415,51.905211,0.0 4.5548…
GM0545	Leerdam	<Polygon><outerBoundaryIs><LinearRing><coordinates>5.102523,51.947267,0.0 5.130229,51.935645,0.0 5.133122,51.938348,0.0 5.143116,51.936686,0.0 5.149134,51.935685,0.0 5.149139,51.934786,0.0 5.147695,51.932985,0.0 5.149163,51.930291,0.0 5.143371,51.925785,0.0 5.136137,51.919477,0.0 5.133249,51.915875,0.0 5.132154,51.915193,0.0 5.131801,51.914973,0.0 5.11881,51.899662,0.0 5.117394,51.893366,0.0 5.11…
GM0546	Leiden	<Polygon><outerBoundaryIs><LinearRing><coordinates>4.517691,52.179614,0.0 4.519134,52.175437,0.0 4.515128,52.172069,0.0 4.514819,52.171809,0.0 4.514849,52.170269,0.0 4.514958,52.164716,0.0 4.515012,52.161922,0.0 4.515129,52.161852,0.0 4.519218,52.159397,0.0 4.519449,52.159258,0.0 4.520946,52.157471,0.0 4.522459,52.154786,0.0 4.522463,52.154584,0.0 4.522491,52.153151,0.0 4.522491,52.153134,0.0 4.5…
GM0547	Leiderdorp	<Polygon><outerBoundaryIs><LinearRing><coordinates>4.518977,52.183526,0.0 4.530726,52.180915,0.0 4.538037,52.180968,0.0 4.54099,52.176579,0.0 4.541047,52.176495,0.0 4.542573,52.17292,0.0 4.542577,52.17291,0.0 4.550021,52.165772,0.0 4.552978,52.163995,0.0 4.56022,52.167642,0.0 4.56285,52.166856,0.0 4.562989,52.166601,0.0 4.560286,52.164046,0.0 4.561781,52.162259,0.0 4.57216,52.154241,0.0 4.570896,…
GM0553	Lisse	<Polygon><outerBoundaryIs><LinearRing><coordinates>4.553351,52.223327,0.0 4.55333,52.223327,0.0 4.538988,52.230207,0.0 4.534859,52.232187,0.0 4.53117,52.233955,0.0 4.531137,52.23397,0.0 4.525262,52.236609,0.0 4.525347,52.236662,0.0 4.529602,52.239338,0.0 4.531014,52.242045,0.0 4.523624,52.245587,0.0 4.5265,52.248304,0.0 4.525018,52.249192,0.0 4.524929,52.249246,0.0 4.513162,52.256297,0.0 4.523274…
GM0556	Maassluis	<Polygon><outerBoundaryIs><LinearRing><coordinates>4.231294,51.945395,0.0 4.232689,51.943738,0.0 4.237029,51.944679,0.0 4.239961,51.943809,0.0 4.241438,51.942924,0.0 4.241728,51.942703,0.0 4.257752,51.930496,0.0 4.261945,51.927983,0.0 4.262181,51.927842,0.0 4.266161,51.926256,0.0 4.266587,51.926086,0.0 4.273435,51.924467,0.0 4.273901,51.924357,0.0 4.292865,51.921839,0.0 4.277597,51.912106,0.0 4.2…
GM0559	Middelharnis	<Polygon><outerBoundaryIs><LinearRing><coordinates>4.125004,51.789795,0.0 4.141021,51.787269,0.0 4.142421,51.789082,0.0 4.157061,51.783843,0.0 4.164404,51.780323,0.0 4.181888,51.776908,0.0 4.190629,51.7752,0.0 4.193527,51.775229,0.0 4.196544,51.770765,0.0 4.217152,51.758386,0.0 4.245012,51.745176,0.0 4.245188,51.74507,0.0 4.247953,51.743406,0.0 4.246528,51.742493,0.0 4.252097,51.738308,0.0 4.2524…
GM0568	Bernisse	<Polygon><outerBoundaryIs><LinearRing><coordinates>4.28408,51.865119,0.0 4.287335,51.850765,0.0 4.290281,51.848995,0.0 4.294657,51.848137,0.0 4.300592,51.842798,0.0 4.296304,51.840061,0.0 4.296391,51.836466,0.0 4.299445,51.830201,0.0 4.302433,51.826633,0.0 4.305421,51.823064,0.0 4.315595,51.822259,0.0 4.31728,51.812385,0.0 4.305744,51.809582,0.0 4.29888,51.805198,0.0 4.298603,51.805021,0.0 4.2957…
GM0569	Nieuwkoop	<Polygon><outerBoundaryIs><LinearRing><coordinates>4.802369,52.207745,0.0 4.802436,52.202618,0.0 4.802439,52.202351,0.0 4.803902,52.202359,0.0 4.814143,52.202409,0.0 4.822989,52.197058,0.0 4.823023,52.194362,0.0 4.836276,52.187233,0.0 4.837686,52.184698,0.0 4.837772,52.184543,0.0 4.843349,52.181843,0.0 4.843772,52.181638,0.0 4.845127,52.180982,0.0 4.855373,52.180129,0.0 4.867023,52.174839,0.0 4.8…
GM0571	Nieuw-Lekkerland	<Polygon><outerBoundaryIs><LinearRing><coordinates>4.725016,51.899,0.0 4.727583,51.896313,0.0 4.741245,51.88201,0.0 4.740668,51.881864,0.0 4.734008,51.880172,0.0 4.726746,51.880131,0.0 4.716593,51.879175,0.0 4.71081,51.877344,0.0 4.706412,51.880015,0.0 4.700589,51.88088,0.0 4.687531,51.879904,0.0 4.678873,51.876256,0.0 4.673079,51.875322,0.0 4.661432,51.877049,0.0 4.642492,51.880526,0.0 4.638195,…
GM0575	Noordwijk	<Polygon><outerBoundaryIs><LinearRing><coordinates>4.448147,52.213548,0.0 4.440945,52.208096,0.0 4.440515,52.208354,0.0 4.436829,52.21056,0.0 4.435016,52.211644,0.0 4.429125,52.213395,0.0 4.426974,52.213816,0.0 4.420307,52.215121,0.0 4.414752,52.21677,0.0 4.414415,52.21687,0.0 4.405556,52.220392,0.0 4.426896,52.24474,0.0 4.426983,52.24484,0.0 4.432426,52.25087,0.0 4.432705,52.251179,0.0 4.445504,…
GM0576	Noordwijkerhout	<Polygon><outerBoundaryIs><LinearRing><coordinates>4.487716,52.240029,0.0 4.47847,52.233562,0.0 4.471058,52.237999,0.0 4.466735,52.238846,0.0 4.466648,52.238864,0.0 4.460616,52.242473,0.0 4.456268,52.245075,0.0 4.453245,52.249546,0.0 4.461938,52.254109,0.0 4.456357,52.257447,0.0 4.456005,52.257658,0.0 4.45745,52.258568,0.0 4.457612,52.258652,0.0 4.473396,52.266783,0.0 4.473382,52.267462,0.0 4.473…
GM0579	Oegstgeest	<Polygon><outerBoundaryIs><LinearRing><coordinates>4.480557,52.203014,0.0 4.486444,52.201261,0.0 4.489007,52.201808,0.0 4.491077,52.20188,0.0 4.492314,52.200407,0.0 4.493813,52.19862,0.0 4.489515,52.194093,0.0 4.489472,52.19401,0.0 4.488107,52.191385,0.0 4.491104,52.187812,0.0 4.491103,52.187808,0.0 4.491084,52.187732,0.0 4.489827,52.182716,0.0 4.48975,52.182408,0.0 4.491231,52.181521,0.0 4.49374…
GM0580	Oostflakkee	<Polygon><outerBoundaryIs><LinearRing><coordinates>4.273055,51.723869,0.0 4.278888,51.722126,0.0 4.281542,51.721537,0.0 4.290022,51.719652,0.0 4.290531,51.719539,0.0 4.299257,51.717822,0.0 4.319277,51.706613,0.0 4.319792,51.706324,0.0 4.325621,51.704579,0.0 4.329982,51.703719,0.0 4.343002,51.703836,0.0 4.351702,51.703015,0.0 4.366148,51.70404,0.0 4.370508,51.703179,0.0 4.386421,51.703316,0.0 4.39…
GM0584	Oud-Beijerland	<Polygon><outerBoundaryIs><LinearRing><coordinates>4.450283,51.833301,0.0 4.450373,51.829006,0.0 4.450377,51.828807,0.0 4.450395,51.827908,0.0 4.450253,51.827533,0.0 4.44902,51.824301,0.0 4.449023,51.824144,0.0 4.449083,51.821259,0.0 4.449151,51.818009,0.0 4.452163,51.812639,0.0 4.437927,51.810755,0.0 4.4377,51.810725,0.0 4.43043,51.811565,0.0 4.430432,51.811468,0.0 4.430583,51.804374,0.0 4.42986…
GM0585	Binnenmaas	<Polygon><outerBoundaryIs><LinearRing><coordinates>4.51182,51.833665,0.0 4.525779,51.831183,0.0 4.535918,51.832156,0.0 4.536605,51.832208,0.0 4.548958,51.833148,0.0 4.553344,51.831382,0.0 4.556295,51.828706,0.0 4.556316,51.828674,0.0 4.55928,51.824232,0.0 4.559342,51.82405,0.0 4.560813,51.819748,0.0 4.560824,51.819736,0.0 4.566571,51.813664,0.0 4.566729,51.813497,0.0 4.57087,51.811827,0.0 4.57111…
GM0588	Korendijk	<MultiGeometry><Polygon><outerBoundaryIs><LinearRing><coordinates>4.353794,51.738095,0.0 4.356731,51.736322,0.0 4.358219,51.734538,0.0 4.356813,51.732727,0.0 4.351043,51.731777,0.0 4.336672,51.727154,0.0 4.330883,51.727102,0.0 4.317835,51.727883,0.0 4.310577,51.728715,0.0 4.301849,51.730433,0.0 4.291608,51.734832,0.0 4.291604,51.734994,0.0 4.291564,51.73663,0.0 4.290116,51.736617,0.0 4.268157,51.…
GM0589	Oudewater	<Polygon><outerBoundaryIs><LinearRing><coordinates>4.868421,52.064227,0.0 4.871379,52.060644,0.0 4.875733,52.062461,0.0 4.881598,52.058896,0.0 4.881607,52.058891,0.0 4.896299,52.049065,0.0 4.896269,52.051761,0.0 4.906446,52.0545,0.0 4.916757,52.044654,0.0 4.915309,52.043749,0.0 4.914987,52.043447,0.0 4.914178,52.042688,0.0 4.912422,52.04104,0.0 4.9271,52.031211,0.0 4.927109,52.030312,0.0 4.924223…
GM0590	Papendrecht	<Polygon><outerBoundaryIs><LinearRing><coordinates>4.6997,51.844017,0.0 4.706984,51.842262,0.0 4.71424,51.842304,0.0 4.71444,51.842352,0.0 4.737315,51.847812,0.0 4.737381,51.847828,0.0 4.743251,51.843366,0.0 4.743276,51.841568,0.0 4.741825,51.84156,0.0 4.737563,51.835244,0.0 4.737449,51.835026,0.0 4.737136,51.834426,0.0 4.734739,51.829834,0.0 4.734672,51.829735,0.0 4.730478,51.823518,0.0 4.710314…
GM0595	Reeuwijk	<Polygon><outerBoundaryIs><LinearRing><coordinates>4.718004,52.076952,0.0 4.719624,52.066174,0.0 4.73413,52.071649,0.0 4.740004,52.068984,0.0 4.735667,52.066264,0.0 4.737139,52.065373,0.0 4.738273,52.065554,0.0 4.74835,52.067166,0.0 4.748781,52.067234,0.0 4.755381,52.06727,0.0 4.756073,52.067274,0.0 4.764574,52.067319,0.0 4.764824,52.06732,0.0 4.783809,52.065621,0.0 4.783981,52.065615,0.0 4.80569…
GM0597	Ridderkerk	<Polygon><outerBoundaryIs><LinearRing><coordinates>4.594309,51.894594,0.0 4.605979,51.891975,0.0 4.616148,51.892043,0.0 4.620537,51.890273,0.0 4.621439,51.88892,0.0 4.621446,51.888911,0.0 4.6265,51.881322,0.0 4.635395,51.870592,0.0 4.635406,51.869987,0.0 4.63541,51.869693,0.0 4.641338,51.862539,0.0 4.647219,51.858082,0.0 4.642788,51.854881,0.0 4.642755,51.854857,0.0 4.637177,51.850826,0.0 4.63702…
GM0599	Rotterdam	<Polygon><outerBoundaryIs><LinearRing><coordinates>4.135277,51.993984,0.0 4.138239,51.992218,0.0 4.138428,51.99222,0.0 4.138999,51.992226,0.0 4.139695,51.992233,0.0 4.151441,51.988761,0.0 4.147248,51.982424,0.0 4.152175,51.98047,0.0 4.15608,51.978921,0.0 4.157979,51.978315,0.0 4.17517,51.972826,0.0 4.19076,51.966921,0.0 4.191346,51.966699,0.0 4.187053,51.963958,0.0 4.193088,51.955928,0.0 4.218169…
GM0600	Rozenburg	<Polygon><outerBoundaryIs><LinearRing><coordinates>4.262878,51.899979,0.0 4.26004,51.897255,0.0 4.235204,51.902408,0.0 4.228253,51.904049,0.0 4.227893,51.904134,0.0 4.226231,51.912209,0.0 4.223208,51.916674,0.0 4.223117,51.916817,0.0 4.218661,51.923821,0.0 4.187702,51.939691,0.0 4.191992,51.942432,0.0 4.212564,51.934548,0.0 4.224336,51.929271,0.0 4.233263,51.921271,0.0 4.233267,51.921268,0.0 4.24…
GM0603	Rijswijk	<Polygon><outerBoundaryIs><LinearRing><coordinates>4.340473,52.062514,0.0 4.344403,52.060161,0.0 4.34452,52.060206,0.0 4.34491,52.059857,0.0 4.347889,52.057186,0.0 4.345015,52.055363,0.0 4.345198,52.055231,0.0 4.35243,52.050034,0.0 4.35245,52.049151,0.0 4.35245,52.049135,0.0 4.349556,52.048211,0.0 4.3494,52.048062,0.0 4.346703,52.045489,0.0 4.346745,52.043691,0.0 4.347419,52.043287,0.0 4.35118,52…
GM0606	Schiedam	<Polygon><outerBoundaryIs><LinearRing><coordinates>4.404088,51.938371,0.0 4.404463,51.938108,0.0 4.408806,51.939043,0.0 4.41026,51.939055,0.0 4.413768,51.940728,0.0 4.415815,51.941703,0.0 4.416199,51.941479,0.0 4.417531,51.939115,0.0 4.415084,51.938334,0.0 4.414642,51.938193,0.0 4.408864,51.936347,0.0 4.408943,51.932751,0.0 4.410513,51.930416,0.0 4.414832,51.923992,0.0 4.415542,51.924185,0.0 4.41…
GM0608	Schoonhoven	<Polygon><outerBoundaryIs><LinearRing><coordinates>4.847834,51.957161,0.0 4.850755,51.956275,0.0 4.85134,51.956278,0.0 4.85221,51.956282,0.0 4.859453,51.959012,0.0 4.866696,51.961741,0.0 4.869372,51.957692,0.0 4.869659,51.957259,0.0 4.872322,51.954829,0.0 4.872599,51.954575,0.0 4.87263,51.951878,0.0 4.872661,51.951804,0.0 4.875622,51.9447,0.0 4.875723,51.944487,0.0 4.878602,51.93842,0.0 4.8728,51…
GM0610	Sliedrecht	<Polygon><outerBoundaryIs><LinearRing><coordinates>4.804157,51.84728,0.0 4.804372,51.83064,0.0 4.804378,51.830201,0.0 4.80591,51.823916,0.0 4.805983,51.823871,0.0 4.807165,51.82315,0.0 4.807372,51.823024,0.0 4.811735,51.822147,0.0 4.81177,51.81945,0.0 4.797679,51.818506,0.0 4.797277,51.818479,0.0 4.790146,51.816669,0.0 4.790048,51.816644,0.0 4.778905,51.815723,0.0 4.778458,51.815686,0.0 4.766889,…
GM0611	Cromstrijen	<Polygon><outerBoundaryIs><LinearRing><coordinates>4.467216,51.785788,0.0 4.474626,51.777755,0.0 4.48332,51.777823,0.0 4.484877,51.772441,0.0 4.486344,51.771553,0.0 4.485057,51.763452,0.0 4.485075,51.762553,0.0 4.486613,51.75807,0.0 4.488079,51.757182,0.0 4.506996,51.752831,0.0 4.518721,51.745727,0.0 4.519942,51.74354,0.0 4.520221,51.743041,0.0 4.51879,51.742131,0.0 4.516706,51.742759,0.0 4.51587…
GM0612	Spijkenisse	<Polygon><outerBoundaryIs><LinearRing><coordinates>4.373127,51.844346,0.0 4.383325,51.842636,0.0 4.410362,51.843746,0.0 4.410877,51.843767,0.0 4.413779,51.843792,0.0 4.423594,51.841282,0.0 4.423995,51.841179,0.0 4.432778,51.837655,0.0 4.428736,51.835084,0.0 4.428483,51.834923,0.0 4.422756,51.83128,0.0 4.415816,51.83036,0.0 4.415522,51.830321,0.0 4.408249,51.83116,0.0 4.408042,51.831179,0.0 4.3995…
GM0613	Albrandswaard	<Polygon><outerBoundaryIs><LinearRing><coordinates>4.418946,51.873501,0.0 4.42874,51.871387,0.0 4.429546,51.871213,0.0 4.434995,51.870036,0.0 4.437918,51.869161,0.0 4.438378,51.868884,0.0 4.440758,51.867449,0.0 4.44086,51.867387,0.0 4.446687,51.866535,0.0 4.465635,51.863089,0.0 4.471461,51.862236,0.0 4.480153,51.863202,0.0 4.480298,51.856011,0.0 4.483219,51.855135,0.0 4.483304,51.855084,0.0 4.484…
GM0614	Westvoorne	<Polygon><outerBoundaryIs><LinearRing><coordinates>4.142947,51.927538,0.0 4.153247,51.923152,0.0 4.149059,51.916815,0.0 4.146202,51.914987,0.0 4.144724,51.91587,0.0 4.143271,51.915855,0.0 4.137532,51.913097,0.0 4.136154,51.910385,0.0 4.136229,51.907689,0.0 4.151106,51.89526,0.0 4.155662,51.888116,0.0 4.160117,51.884566,0.0 4.15982,51.884439,0.0 4.155809,51.882723,0.0 4.139909,51.879858,0.0 4.1384…
GM0617	Strijen	<Polygon><outerBoundaryIs><LinearRing><coordinates>4.545418,51.77486,0.0 4.545697,51.774691,0.0 4.546061,51.774694,0.0 4.548595,51.774712,0.0 4.548757,51.7747,0.0 4.570363,51.773068,0.0 4.570363,51.773064,0.0 4.571974,51.764089,0.0 4.600978,51.762489,0.0 4.601382,51.762461,0.0 4.612583,51.761668,0.0 4.612629,51.758971,0.0 4.606882,51.756236,0.0 4.59286,51.751766,0.0 4.592477,51.751644,0.0 4.59252…
GM0620	Vianen	<Polygon><outerBoundaryIs><LinearRing><coordinates>5.113368,52.002208,0.0 5.113826,52.002129,0.0 5.114696,52.002131,0.0 5.115283,52.002132,0.0 5.119663,52.000344,0.0 5.134242,51.99768,0.0 5.13862,51.995891,0.0 5.141548,51.993201,0.0 5.142975,51.987176,0.0 5.143038,51.986911,0.0 5.144472,51.983421,0.0 5.144514,51.983318,0.0 5.148919,51.976136,0.0 5.156169,51.972578,0.0 5.156216,51.972555,0.0 5.173…
GM0622	Vlaardingen	<Polygon><outerBoundaryIs><LinearRing><coordinates>4.320081,51.895119,0.0 4.319671,51.895115,0.0 4.318827,51.895238,0.0 4.308421,51.896746,0.0 4.308006,51.896807,0.0 4.2876,51.899314,0.0 4.268534,51.906326,0.0 4.277119,51.911802,0.0 4.277597,51.912106,0.0 4.292865,51.921839,0.0 4.292848,51.922498,0.0 4.292843,51.922737,0.0 4.295556,51.923608,0.0 4.295728,51.923663,0.0 4.314347,51.935522,0.0 4.315…
GM0623	Vlist	<Polygon><outerBoundaryIs><LinearRing><coordinates>4.816072,52.014576,0.0 4.816549,52.014545,0.0 4.821754,52.016994,0.0 4.822342,52.01727,0.0 4.825244,52.018183,0.0 4.833997,52.017326,0.0 4.841281,52.01736,0.0 4.847087,52.019184,0.0 4.847235,52.019005,0.0 4.848839,52.017063,0.0 4.857212,52.006917,0.0 4.857435,52.006646,0.0 4.853076,52.005728,0.0 4.818177,52.001069,0.0 4.827005,51.99392,0.0 4.8276…
GM0626	Voorschoten	<Polygon><outerBoundaryIs><LinearRing><coordinates>4.46719,52.141782,0.0 4.468681,52.136678,0.0 4.468762,52.1364,0.0 4.468799,52.134603,0.0 4.46808,52.133689,0.0 4.465952,52.130985,0.0 4.467431,52.130097,0.0 4.46351,52.12731,0.0 4.456267,52.122166,0.0 4.455916,52.121916,0.0 4.45116,52.118611,0.0 4.441531,52.111918,0.0 4.441524,52.111913,0.0 4.434359,52.105563,0.0 4.428578,52.102819,0.0 4.42416,52…
GM0627	Waddinxveen	<Polygon><outerBoundaryIs><LinearRing><coordinates>4.656578,52.064917,0.0 4.656926,52.064903,0.0 4.659843,52.064921,0.0 4.664217,52.05966,0.0 4.664305,52.059554,0.0 4.668621,52.057819,0.0 4.668709,52.057784,0.0 4.669858,52.056401,0.0 4.670196,52.055995,0.0 4.668781,52.053289,0.0 4.680445,52.05336,0.0 4.680467,52.05196,0.0 4.680474,52.051562,0.0 4.677657,52.045253,0.0 4.687876,52.044415,0.0 4.7054…
GM0629	Wassenaar	<Polygon><outerBoundaryIs><LinearRing><coordinates>4.405201,52.168299,0.0 4.405242,52.168251,0.0 4.409588,52.170085,0.0 4.412629,52.164716,0.0 4.418514,52.162967,0.0 4.42588,52.16033,0.0 4.42636,52.160261,0.0 4.431745,52.159479,0.0 4.440571,52.156853,0.0 4.439167,52.154145,0.0 4.442019,52.150748,0.0 4.442166,52.150573,0.0 4.443703,52.14699,0.0 4.443722,52.146091,0.0 4.427902,52.134277,0.0 4.41933…
GM0632	Woerden	<Polygon><outerBoundaryIs><LinearRing><coordinates>4.911139,52.161491,0.0 4.912773,52.145317,0.0 4.923589,52.147861,0.0 4.924434,52.14806,0.0 4.933274,52.140903,0.0 4.933596,52.140513,0.0 4.936085,52.137497,0.0 4.936232,52.137319,0.0 4.943626,52.128358,0.0 4.944142,52.128545,0.0 4.960859,52.134629,0.0 4.961092,52.134714,0.0 4.969966,52.12306,0.0 4.975857,52.117688,0.0 4.975878,52.117649,0.0 4.977…
GM0637	Zoetermeer	<Polygon><outerBoundaryIs><LinearRing><coordinates>4.513498,52.089995,0.0 4.52072,52.086523,0.0 4.520863,52.086454,0.0 4.53118,52.081135,0.0 4.529721,52.081125,0.0 4.530052,52.080601,0.0 4.530213,52.0806,0.0 4.530183,52.080392,0.0 4.529927,52.078599,0.0 4.529916,52.077178,0.0 4.530702,52.077099,0.0 4.53072,52.07629,0.0 4.530284,52.076225,0.0 4.529417,52.073369,0.0 4.529579,52.073199,0.0 4.53009,5…
GM0638	Zoeterwoude	<Polygon><outerBoundaryIs><LinearRing><coordinates>4.544633,52.141462,0.0 4.550511,52.139706,0.0 4.549067,52.138797,0.0 4.546213,52.135181,0.0 4.54623,52.134282,0.0 4.547707,52.133393,0.0 4.545549,52.130099,0.0 4.540609,52.122555,0.0 4.536262,52.120726,0.0 4.53628,52.119827,0.0 4.536519,52.107277,0.0 4.536519,52.107244,0.0 4.536722,52.096615,0.0 4.536725,52.096458,0.0 4.536947,52.084773,0.0 4.535…
GM0642	Zwijndrecht	<Polygon><outerBoundaryIs><LinearRing><coordinates>4.636024,51.826867,0.0 4.637582,51.826557,0.0 4.643222,51.827469,0.0 4.643369,51.827492,0.0 4.6467,51.828402,0.0 4.65348,51.830253,0.0 4.653786,51.830318,0.0 4.65383,51.830328,0.0 4.660344,51.831718,0.0 4.660452,51.831741,0.0 4.662156,51.832105,0.0 4.6665,51.827718,0.0 4.666581,51.827637,0.0 4.668046,51.826747,0.0 4.668329,51.826662,0.0 4.670961,…
GM0643	Nederlek	<Polygon><outerBoundaryIs><LinearRing><coordinates>4.746324,51.933278,0.0 4.744955,51.927906,0.0 4.744947,51.927877,0.0 4.743686,51.914386,0.0 4.743691,51.914027,0.0 4.743776,51.908094,0.0 4.743802,51.906296,0.0 4.742349,51.906288,0.0 4.741876,51.906109,0.0 4.735122,51.903551,0.0 4.734257,51.903162,0.0 4.725016,51.899,0.0 4.716324,51.897153,0.0 4.70614,51.897993,0.0 4.698889,51.897052,0.0 4.69872…
GM0644	Ouderkerk	<Polygon><outerBoundaryIs><LinearRing><coordinates>4.713321,52.000515,0.0 4.719159,51.999649,0.0 4.727229,52.002197,0.0 4.727857,52.002395,0.0 4.732113,52.000333,0.0 4.735192,51.99884,0.0 4.734257,51.997661,0.0 4.733762,51.997035,0.0 4.730849,51.997018,0.0 4.709183,51.985209,0.0 4.687584,51.9698,0.0 4.679044,51.958988,0.0 4.679023,51.958962,0.0 4.680608,51.950045,0.0 4.680619,51.949982,0.0 4.6807…
GM0653	Gaasterl�n-Sleat	<Polygon><outerBoundaryIs><LinearRing><coordinates>5.594141,52.916599,0.0 5.594314,52.916389,0.0 5.621097,52.919935,0.0 5.621474,52.919987,0.0 5.640443,52.922592,0.0 5.647819,52.91269,0.0 5.653739,52.908183,0.0 5.649263,52.905497,0.0 5.654659,52.899573,0.0 5.656646,52.897391,0.0 5.65669,52.897343,0.0 5.664026,52.889286,0.0 5.652127,52.887515,0.0 5.652116,52.885718,0.0 5.652156,52.885597,0.0 5.653…
GM0654	Borsele	<MultiGeometry><Polygon><outerBoundaryIs><LinearRing><coordinates>3.706263,51.471643,0.0 3.702209,51.470982,0.0 3.701963,51.471099,0.0 3.700375,51.470925,0.0 3.699127,51.470696,0.0 3.697673,51.470811,0.0 3.696164,51.47174,0.0 3.69591,51.472083,0.0 3.700542,51.474217,0.0 3.703262,51.475185,0.0 3.706263,51.471643,0.0</coordinates></LinearRing></outerBoundaryIs></Polygon><Polygon><outerBoundaryIs><L…
GM0664	Goes	<Polygon><outerBoundaryIs><LinearRing><coordinates>3.84488,51.544588,0.0 3.846413,51.541911,0.0 3.849356,51.540151,0.0 3.860916,51.539404,0.0 3.866651,51.540378,0.0 3.865149,51.542156,0.0 3.86659,51.542175,0.0 3.867792,51.541456,0.0 3.868062,51.541295,0.0 3.883856,51.543298,0.0 3.886739,51.543335,0.0 3.891092,51.542492,0.0 3.898328,51.541685,0.0 3.912595,51.546361,0.0 3.918419,51.544637,0.0 3.924…
GM0668	West Maas en Waal	<Polygon><outerBoundaryIs><LinearRing><coordinates>5.531485,51.895387,0.0 5.531476,51.89269,0.0 5.540194,51.892679,0.0 5.541637,51.88998,0.0 5.542632,51.889362,0.0 5.543087,51.889079,0.0 5.547445,51.889074,0.0 5.547707,51.8891,0.0 5.556166,51.88996,0.0 5.556801,51.890064,0.0 5.577973,51.893523,0.0 5.572124,51.884543,0.0 5.569977,51.881902,0.0 5.569205,51.880951,0.0 5.56919,51.877356,0.0 5.560469,…
GM0677	Hulst	<MultiGeometry><Polygon><outerBoundaryIs><LinearRing><coordinates>4.151622,51.346846,0.0 4.147341,51.345901,0.0 4.1416,51.34584,0.0 4.138754,51.34491,0.0 4.134449,51.344864,0.0 4.130044,51.348413,0.0 4.128609,51.348397,0.0 4.128559,51.350195,0.0 4.128535,51.351094,0.0 4.132816,51.352039,0.0 4.137196,51.349389,0.0 4.135687,51.35207,0.0 4.137073,51.353883,0.0 4.12851,51.351993,0.0 4.12705,51.352876…
GM0678	Kapelle	<Polygon><outerBoundaryIs><LinearRing><coordinates>3.994148,51.523074,0.0 3.999852,51.522256,0.0 4.005614,51.522325,0.0 4.007774,51.521683,0.0 4.008523,51.52146,0.0 4.011459,51.519696,0.0 4.014313,51.520629,0.0 4.014395,51.517933,0.0 4.017411,51.513473,0.0 4.014666,51.508945,0.0 4.004666,51.50613,0.0 4.004929,51.497477,0.0 4.004939,51.497142,0.0 4.005245,51.487068,0.0 4.005638,51.474137,0.0 4.005…
GM0683	Wymbritseradiel	<Polygon><outerBoundaryIs><LinearRing><coordinates>5.698033,53.074341,0.0 5.699499,53.070742,0.0 5.702464,53.068038,0.0 5.705043,53.066732,0.0 5.711318,53.063554,0.0 5.711383,53.063521,0.0 5.713801,53.062785,0.0 5.71436,53.062614,0.0 5.715845,53.061711,0.0 5.718828,53.061703,0.0 5.719259,53.061546,0.0 5.733704,53.056269,0.0 5.723207,53.049109,0.0 5.723066,53.049015,0.0 5.711215,53.041054,0.0 5.70…
GM0687	Middelburg	<MultiGeometry><Polygon><outerBoundaryIs><LinearRing><coordinates>3.694419,51.525059,0.0 3.694678,51.524472,0.0 3.693694,51.524642,0.0 3.692753,51.525257,0.0 3.692321,51.525989,0.0 3.692986,51.526166,0.0 3.693949,51.525755,0.0 3.694419,51.525059,0.0</coordinates></LinearRing></outerBoundaryIs></Polygon><Polygon><outerBoundaryIs><LinearRing><coordinates>3.691411,51.528946,0.0 3.691134,51.528072,0.…
GM0689	Giessenlanden	<Polygon><outerBoundaryIs><LinearRing><coordinates>4.973409,51.909128,0.0 4.974961,51.898346,0.0 4.978699,51.899131,0.0 4.979312,51.89926,0.0 4.983663,51.900174,0.0 4.984014,51.900257,0.0 4.995265,51.90291,0.0 4.995268,51.902896,0.0 4.996773,51.896622,0.0 4.996804,51.893027,0.0 4.999779,51.884946,0.0 4.99616,51.878875,0.0 4.995484,51.87774,0.0 4.996807,51.874539,0.0 4.996968,51.87415,0.0 5.024292…
GM0693	Graafstroom	<Polygon><outerBoundaryIs><LinearRing><coordinates>4.926983,51.900864,0.0 4.911122,51.889115,0.0 4.910492,51.888818,0.0 4.90534,51.886394,0.0 4.895172,51.886352,0.0 4.895183,51.885282,0.0 4.895221,51.881858,0.0 4.879274,51.879093,0.0 4.869148,51.875453,0.0 4.868532,51.875195,0.0 4.856141,51.870001,0.0 4.855385,51.869526,0.0 4.8547,51.869095,0.0 4.838815,51.861831,0.0 4.812819,51.850919,0.0 4.8113…
GM0694	Liesveld	<Polygon><outerBoundaryIs><LinearRing><coordinates>4.932313,51.948529,0.0 4.939774,51.92968,0.0 4.935421,51.928764,0.0 4.931096,51.925152,0.0 4.919521,51.919713,0.0 4.915112,51.92419,0.0 4.91076,51.923273,0.0 4.900671,51.915141,0.0 4.891959,51.914206,0.0 4.881074,51.914159,0.0 4.880331,51.914156,0.0 4.884585,51.906442,0.0 4.884782,51.906085,0.0 4.886255,51.904293,0.0 4.88626,51.903822,0.0 4.88628…
GM0703	Reimerswaal	<Polygon><outerBoundaryIs><LinearRing><coordinates>4.043277,51.503218,0.0 4.043658,51.502989,0.0 4.047978,51.503039,0.0 4.052272,51.503987,0.0 4.053739,51.503104,0.0 4.053923,51.496813,0.0 4.054029,51.493218,0.0 4.058506,51.487875,0.0 4.057198,51.483364,0.0 4.057276,51.480668,0.0 4.058847,51.476191,0.0 4.064683,51.47356,0.0 4.065049,51.473229,0.0 4.079462,51.46024,0.0 4.080597,51.459556,0.0 4.080…
GM0707	Zederik	<Polygon><outerBoundaryIs><LinearRing><coordinates>5.03973,51.978561,0.0 5.04847,51.977687,0.0 5.054293,51.977704,0.0 5.064377,51.965387,0.0 5.064573,51.965148,0.0 5.058778,51.961536,0.0 5.056049,51.956355,0.0 5.055817,51.955914,0.0 5.087953,51.950827,0.0 5.102286,51.947325,0.0 5.102523,51.947267,0.0 5.099637,51.943664,0.0 5.099654,51.940968,0.0 5.088103,51.928354,0.0 5.087597,51.928508,0.0 5.079…
GM0710	W�nseradiel	<MultiGeometry><Polygon><outerBoundaryIs><LinearRing><coordinates>5.202833,53.018881,0.0 5.16716,52.999947,0.0 5.165665,53.000843,0.0 5.201338,53.019777,0.0 5.207289,53.022482,0.0 5.293638,53.068415,0.0 5.301095,53.070218,0.0 5.323472,53.073827,0.0 5.327949,53.07383,0.0 5.307064,53.070223,0.0 5.296624,53.067519,0.0 5.220683,53.027894,0.0 5.213244,53.024289,0.0 5.213254,53.021592,0.0 5.20879,53.01…
GM0715	Terneuzen	<Polygon><outerBoundaryIs><LinearRing><coordinates>3.955736,51.36708,0.0 3.9572,51.366199,0.0 3.958636,51.366216,0.0 3.95608,51.360171,0.0 3.955961,51.35989,0.0 3.954582,51.358075,0.0 3.956102,51.355396,0.0 3.959027,51.351906,0.0 3.959085,51.351836,0.0 3.959366,51.342849,0.0 3.962517,51.333896,0.0 3.959867,51.329499,0.0 3.959788,51.329368,0.0 3.958465,51.326709,0.0 3.958438,51.326654,0.0 3.954472…
GM0716	Tholen	<Polygon><outerBoundaryIs><LinearRing><coordinates>4.187019,51.638509,0.0 4.189979,51.635842,0.0 4.192868,51.635872,0.0 4.192844,51.636771,0.0 4.194288,51.636786,0.0 4.195733,51.6368,0.0 4.195709,51.637699,0.0 4.195452,51.638571,0.0 4.199972,51.64044,0.0 4.214464,51.638788,0.0 4.217423,51.63612,0.0 4.230469,51.634452,0.0 4.234779,51.635393,0.0 4.23769,51.634523,0.0 4.21472,51.628901,0.0 4.204728,…
GM0717	Veere	<MultiGeometry><Polygon><outerBoundaryIs><LinearRing><coordinates>3.694956,51.543411,0.0 3.694989,51.542512,0.0 3.692073,51.543369,0.0 3.692174,51.540673,0.0 3.690833,51.537956,0.0 3.687951,51.537914,0.0 3.686275,51.544184,0.0 3.681681,51.55131,0.0 3.683021,51.554027,0.0 3.688855,51.552314,0.0 3.694788,51.547904,0.0 3.694956,51.543411,0.0</coordinates></LinearRing></outerBoundaryIs></Polygon><Pol…
GM0718	Vlissingen	<MultiGeometry><Polygon><outerBoundaryIs><LinearRing><coordinates>3.704117,51.451831,0.0 3.697125,51.446335,0.0 3.703044,51.441925,0.0 3.70759,51.435697,0.0 3.685553,51.447965,0.0 3.679733,51.449679,0.0 3.675452,51.448717,0.0 3.686622,51.457872,0.0 3.690938,51.457934,0.0 3.704117,51.451831,0.0</coordinates></LinearRing></outerBoundaryIs></Polygon><Polygon><outerBoundaryIs><LinearRing><coordinates…
GM0733	Lingewaal	<Polygon><outerBoundaryIs><LinearRing><coordinates>5.11451,51.889764,0.0 5.121806,51.884387,0.0 5.120375,51.880788,0.0 5.119092,51.879185,0.0 5.118933,51.878987,0.0 5.118935,51.878767,0.0 5.11896,51.874492,0.0 5.121881,51.871802,0.0 5.137845,51.873635,0.0 5.138192,51.873327,0.0 5.150977,51.861976,0.0 5.149592,51.849388,0.0 5.149596,51.848489,0.0 5.153951,51.848498,0.0 5.152584,51.832314,0.0 5.158…
GM0736	De Ronde Venen	<Polygon><outerBoundaryIs><LinearRing><coordinates>4.964281,52.260572,0.0 4.968768,52.2507,0.0 4.98069,52.22827,0.0 4.983659,52.223785,0.0 4.980807,52.222898,0.0 4.980739,52.222876,0.0 4.973438,52.221053,0.0 4.969132,52.212049,0.0 4.966307,52.201252,0.0 4.960473,52.199434,0.0 4.951696,52.199401,0.0 4.950259,52.196699,0.0 4.948913,52.186948,0.0 4.948894,52.186806,0.0 4.946927,52.186799,0.0 4.94596…
GM0737	Tytsjerksteradiel	<Polygon><outerBoundaryIs><LinearRing><coordinates>5.943545,53.251394,0.0 5.949335,53.240699,0.0 5.949398,53.240583,0.0 5.953967,53.233286,0.0 5.956734,53.228866,0.0 5.965784,53.228822,0.0 5.967217,53.228815,0.0 5.971709,53.228794,0.0 5.983714,53.230532,0.0 5.985224,53.231423,0.0 5.985817,53.231608,0.0 6.001744,53.236564,0.0 6.002305,53.236854,0.0 6.003724,53.23718,0.0 6.010498,53.239287,0.0 6.01…
GM0738	Aalburg	<Polygon><outerBoundaryIs><LinearRing><coordinates>5.138427,51.768459,0.0 5.136998,51.76486,0.0 5.136918,51.764709,0.0 5.135565,51.762161,0.0 5.137033,51.758568,0.0 5.142842,51.755883,0.0 5.138522,51.751379,0.0 5.128409,51.746863,0.0 5.128191,51.746658,0.0 5.125528,51.744159,0.0 5.128455,51.738772,0.0 5.119779,51.736955,0.0 5.119689,51.736931,0.0 5.119109,51.73678,0.0 5.102432,51.732419,0.0 5.101…
GM0743	Asten	<Polygon><outerBoundaryIs><LinearRing><coordinates>5.709859,51.441057,0.0 5.718477,51.439235,0.0 5.722792,51.439223,0.0 5.735744,51.440084,0.0 5.757277,51.434624,0.0 5.763,51.43101,0.0 5.767277,51.426501,0.0 5.771576,51.424689,0.0 5.775852,51.42018,0.0 5.784455,51.417454,0.0 5.788323,51.413372,0.0 5.788729,51.412944,0.0 5.791614,51.412211,0.0 5.7959,51.411121,0.0 5.796171,51.411039,0.0 5.82935,51…
GM0744	Baarle-Nassau	<Polygon><outerBoundaryIs><LinearRing><coordinates>4.854955,51.478943,0.0 4.862164,51.478076,0.0 4.87221,51.480818,0.0 4.882308,51.479064,0.0 4.884495,51.479074,0.0 4.890946,51.479101,0.0 4.891565,51.47895,0.0 4.898164,51.477334,0.0 4.911186,51.471095,0.0 4.932884,51.460394,0.0 4.941545,51.45773,0.0 4.944423,51.457741,0.0 4.947284,51.45955,0.0 4.957348,51.460486,0.0 4.960235,51.459598,0.0 4.97030…
GM0748	Bergen op Zoom	<Polygon><outerBoundaryIs><LinearRing><coordinates>4.268244,51.567392,0.0 4.268288,51.565594,0.0 4.26864,51.565597,0.0 4.274057,51.565649,0.0 4.298352,51.55968,0.0 4.298725,51.559588,0.0 4.29879,51.556892,0.0 4.29749,51.556057,0.0 4.29744,51.554573,0.0 4.297433,51.554552,0.0 4.29733,51.554232,0.0 4.297413,51.554182,0.0 4.317641,51.552571,0.0 4.316348,51.546266,0.0 4.309097,51.547997,0.0 4.307741,…
GM0753	Best	<Polygon><outerBoundaryIs><LinearRing><coordinates>5.406384,51.549377,0.0 5.410706,51.543084,0.0 5.420796,51.539485,0.0 5.423675,51.53499,0.0 5.435196,51.525097,0.0 5.448151,51.513404,0.0 5.440928,51.497226,0.0 5.442365,51.494529,0.0 5.42796,51.490939,0.0 5.427377,51.49074,0.0 5.412325,51.48562,0.0 5.412147,51.485559,0.0 5.412117,51.485549,0.0 5.407797,51.484651,0.0 5.403478,51.487349,0.0 5.39639…
GM0755	Boekel	<Polygon><outerBoundaryIs><LinearRing><coordinates>5.70973,51.626246,0.0 5.74004,51.623462,0.0 5.751594,51.623426,0.0 5.75858,51.594637,0.0 5.733174,51.591203,0.0 5.732573,51.591121,0.0 5.729982,51.590699,0.0 5.710899,51.587587,0.0 5.710445,51.587307,0.0 5.70945,51.586692,0.0 5.708684,51.586536,0.0 5.700779,51.584918,0.0 5.687792,51.584952,0.0 5.687363,51.584953,0.0 5.686349,51.584956,0.0 5.68615…
GM0756	Boxmeer	<Polygon><outerBoundaryIs><LinearRing><coordinates>5.96328,51.682506,0.0 5.96458,51.676509,0.0 5.964477,51.668418,0.0 5.964476,51.668315,0.0 5.96442,51.66398,0.0 5.96442,51.663924,0.0 5.965739,51.654028,0.0 5.968583,51.650418,0.0 5.972872,51.646801,0.0 5.972914,51.646783,0.0 5.977183,51.644982,0.0 5.998435,51.636899,0.0 5.998747,51.63678,0.0 6.004477,51.633154,0.0 6.005142,51.632733,0.0 6.008804,…
GM0757	Boxtel	<Polygon><outerBoundaryIs><LinearRing><coordinates>5.335667,51.604204,0.0 5.336335,51.603996,0.0 5.341444,51.602408,0.0 5.345774,51.603309,0.0 5.351547,51.605109,0.0 5.352993,51.601513,0.0 5.363098,51.602415,0.0 5.363518,51.602415,0.0 5.374647,51.602417,0.0 5.378858,51.603291,0.0 5.378977,51.603316,0.0 5.381864,51.604215,0.0 5.386195,51.601519,0.0 5.38349,51.598991,0.0 5.383308,51.598822,0.0 5.38…
GM0758	Breda	<Polygon><outerBoundaryIs><LinearRing><coordinates>4.765026,51.634839,0.0 4.766504,51.630434,0.0 4.769393,51.63045,0.0 4.788075,51.637739,0.0 4.78926,51.635587,0.0 4.789556,51.63505,0.0 4.806914,51.633339,0.0 4.811236,51.634259,0.0 4.819926,51.632504,0.0 4.820134,51.632376,0.0 4.827204,51.628044,0.0 4.828681,51.625354,0.0 4.84321,51.618231,0.0 4.838976,51.61012,0.0 4.843149,51.60502,0.0 4.843372,…
GM0762	Deurne	<Polygon><outerBoundaryIs><LinearRing><coordinates>5.861438,51.492681,0.0 5.872518,51.451282,0.0 5.875357,51.447675,0.0 5.875867,51.447026,0.0 5.876776,51.445871,0.0 5.876979,51.445699,0.0 5.88095,51.442344,0.0 5.881053,51.442257,0.0 5.903793,51.417886,0.0 5.904065,51.417584,0.0 5.920825,51.39893,0.0 5.920839,51.398914,0.0 5.932161,51.385393,0.0 5.922041,51.380046,0.0 5.921845,51.379939,0.0 5.919…
GM0765	Pekela	<Polygon><outerBoundaryIs><LinearRing><coordinates>6.988459,53.117333,0.0 6.989027,53.117065,0.0 7.022986,53.117494,0.0 7.023406,53.117499,0.0 7.029379,53.117417,0.0 7.030838,53.116498,0.0 7.026256,53.113864,0.0 7.02657,53.113533,0.0 7.030565,53.109311,0.0 7.043762,53.102837,0.0 7.038505,53.098319,0.0 7.037856,53.097762,0.0 7.037586,53.09753,0.0 7.015746,53.07266,0.0 7.014187,53.070884,0.0 7.0113…
GM0766	Dongen	<Polygon><outerBoundaryIs><LinearRing><coordinates>4.956864,51.663653,0.0 4.95836,51.652424,0.0 4.958421,51.651972,0.0 4.962194,51.65277,0.0 4.962748,51.652887,0.0 4.978628,51.654742,0.0 4.979235,51.654807,0.0 4.987292,51.65567,0.0 4.993184,51.64134,0.0 4.993198,51.641307,0.0 4.998302,51.625859,0.0 4.998948,51.623901,0.0 4.99911,51.623414,0.0 4.999131,51.623347,0.0 5.002089,51.615267,0.0 5.002169…
GM0770	Eersel	<Polygon><outerBoundaryIs><LinearRing><coordinates>5.334382,51.469358,0.0 5.355977,51.463073,0.0 5.358853,51.467569,0.0 5.370367,51.466672,0.0 5.367492,51.460379,0.0 5.363174,51.461277,0.0 5.357422,51.454983,0.0 5.361741,51.450489,0.0 5.361742,51.448691,0.0 5.361744,51.444196,0.0 5.357431,51.440599,0.0 5.357432,51.438801,0.0 5.355996,51.435205,0.0 5.353454,51.433615,0.0 5.347371,51.429809,0.0 5.3…
GM0772	Eindhoven	<Polygon><outerBoundaryIs><LinearRing><coordinates>5.50857,51.486336,0.0 5.507358,51.483329,0.0 5.507142,51.482794,0.0 5.508577,51.480994,0.0 5.508565,51.4765,0.0 5.508565,51.476467,0.0 5.508563,51.475601,0.0 5.508564,51.47537,0.0 5.508553,51.472005,0.0 5.511392,51.468444,0.0 5.511422,51.468406,0.0 5.514296,51.466605,0.0 5.514569,51.466434,0.0 5.518606,51.463903,0.0 5.522916,51.461201,0.0 5.53154…
GM0777	Etten-Leur	<Polygon><outerBoundaryIs><LinearRing><coordinates>4.66401,51.626249,0.0 4.658305,51.621719,0.0 4.659864,51.614537,0.0 4.664354,51.604676,0.0 4.675902,51.604747,0.0 4.675959,51.601151,0.0 4.681761,51.599388,0.0 4.686258,51.588627,0.0 4.686263,51.588613,0.0 4.686291,51.58853,0.0 4.690794,51.57517,0.0 4.690889,51.57497,0.0 4.693776,51.568894,0.0 4.693852,51.563875,0.0 4.693858,51.563501,0.0 4.69538…
GM0779	Geertruidenberg	<Polygon><outerBoundaryIs><LinearRing><coordinates>4.918685,51.72104,0.0 4.921572,51.710689,0.0 4.921691,51.710265,0.0 4.927606,51.695079,0.0 4.927634,51.695006,0.0 4.929289,51.689068,0.0 4.929494,51.688332,0.0 4.929858,51.687023,0.0 4.930568,51.684475,0.0 4.930636,51.68423,0.0 4.933592,51.677949,0.0 4.924953,51.674319,0.0 4.913348,51.677868,0.0 4.907574,51.676946,0.0 4.897462,51.676005,0.0 4.881…
GM0784	Gilze en Rijen	<Polygon><outerBoundaryIs><LinearRing><coordinates>4.940034,51.61145,0.0 4.944374,51.610567,0.0 4.948688,51.612381,0.0 4.967533,51.60436,0.0 4.968994,51.602567,0.0 4.967583,51.598966,0.0 4.973251,51.598105,0.0 4.973365,51.598088,0.0 4.973406,51.593648,0.0 4.973406,51.593593,0.0 4.970611,51.583695,0.0 4.969241,51.578389,0.0 4.969217,51.578296,0.0 4.967808,51.574695,0.0 4.969275,51.572003,0.0 4.967…
GM0785	Goirle	<Polygon><outerBoundaryIs><LinearRing><coordinates>4.988306,51.540606,0.0 5.001303,51.537952,0.0 5.02147,51.539815,0.0 5.022912,51.53982,0.0 5.027279,51.534439,0.0 5.027643,51.53414,0.0 5.030375,51.531892,0.0 5.031632,51.530857,0.0 5.033073,51.530861,0.0 5.033246,51.53088,0.0 5.041714,51.531786,0.0 5.044597,51.531795,0.0 5.045445,51.531691,0.0 5.051199,51.530991,0.0 5.05181,51.530917,0.0 5.052978…
GM0786	Grave	<Polygon><outerBoundaryIs><LinearRing><coordinates>5.752674,51.757368,0.0 5.759894,51.754649,0.0 5.760159,51.754601,0.0 5.769934,51.752834,0.0 5.770018,51.752818,0.0 5.780156,51.752785,0.0 5.790311,51.754548,0.0 5.791727,51.750948,0.0 5.788807,51.748261,0.0 5.785886,51.745574,0.0 5.797431,51.741039,0.0 5.794502,51.737454,0.0 5.800277,51.735636,0.0 5.800028,51.735255,0.0 5.797341,51.731151,0.0 5.7…
GM0788	Haaren	<Polygon><outerBoundaryIs><LinearRing><coordinates>5.231584,51.654438,0.0 5.237341,51.651764,0.0 5.238787,51.651766,0.0 5.243128,51.649973,0.0 5.24748,51.644585,0.0 5.244596,51.642783,0.0 5.250383,51.640093,0.0 5.250191,51.639671,0.0 5.247513,51.633797,0.0 5.260527,51.629317,0.0 5.260848,51.629151,0.0 5.27551,51.621572,0.0 5.277882,51.620345,0.0 5.282209,51.623046,0.0 5.285095,51.623948,0.0 5.290…
GM0794	Helmond	<Polygon><outerBoundaryIs><LinearRing><coordinates>5.619533,51.499705,0.0 5.62672,51.496994,0.0 5.62729,51.496933,0.0 5.635357,51.496077,0.0 5.646834,51.503191,0.0 5.646919,51.503243,0.0 5.653107,51.506529,0.0 5.657034,51.508614,0.0 5.664205,51.503204,0.0 5.675705,51.49958,0.0 5.675338,51.499927,0.0 5.669978,51.504988,0.0 5.672864,51.50588,0.0 5.682948,51.505855,0.0 5.684406,51.508548,0.0 5.70885…
GM0796	's-Hertogenbosch	<Polygon><outerBoundaryIs><LinearRing><coordinates>5.416607,51.75254,0.0 5.424607,51.743425,0.0 5.425119,51.742606,0.0 5.418047,51.740853,0.0 5.409301,51.739497,0.0 5.406462,51.739057,0.0 5.410801,51.728269,0.0 5.410491,51.728077,0.0 5.409353,51.72737,0.0 5.410797,51.721977,0.0 5.415136,51.715683,0.0 5.420925,51.71658,0.0 5.421102,51.716398,0.0 5.423324,51.714095,0.0 5.425263,51.712084,0.0 5.4238…
GM0797	Heusden	<Polygon><outerBoundaryIs><LinearRing><coordinates>5.186357,51.742482,0.0 5.195049,51.741597,0.0 5.20663,51.742515,0.0 5.210988,51.738926,0.0 5.209573,51.735375,0.0 5.209555,51.735328,0.0 5.219713,51.72905,0.0 5.224758,51.727493,0.0 5.22551,51.72726,0.0 5.228402,51.728163,0.0 5.231309,51.724571,0.0 5.228446,51.715578,0.0 5.229906,51.711984,0.0 5.229925,51.711989,0.0 5.241474,51.714696,0.0 5.23571…
GM0798	Hilvarenbeek	<Polygon><outerBoundaryIs><LinearRing><coordinates>5.131082,51.531118,0.0 5.145543,51.522159,0.0 5.145682,51.522217,0.0 5.148599,51.523439,0.0 5.149857,51.523966,0.0 5.155483,51.520478,0.0 5.155639,51.520381,0.0 5.159976,51.517693,0.0 5.164307,51.515903,0.0 5.171533,51.511422,0.0 5.179704,51.509739,0.0 5.180185,51.50964,0.0 5.184511,51.508748,0.0 5.190274,51.508758,0.0 5.196029,51.510566,0.0 5.20…
GM0808	Lith	<Polygon><outerBoundaryIs><LinearRing><coordinates>5.535566,51.810881,0.0 5.532987,51.809289,0.0 5.531794,51.808552,0.0 5.529754,51.807293,0.0 5.522487,51.801908,0.0 5.515229,51.799219,0.0 5.515223,51.797056,0.0 5.515222,51.796522,0.0 5.509415,51.793831,0.0 5.497806,51.789348,0.0 5.494936,51.788758,0.0 5.489105,51.787558,0.0 5.479121,51.782265,0.0 5.478947,51.782173,0.0 5.474591,51.777681,0.0 5.4…
GM0809	Loon op Zand	<Polygon><outerBoundaryIs><LinearRing><coordinates>5.10136,51.673085,0.0 5.102896,51.655382,0.0 5.102919,51.65511,0.0 5.105922,51.637138,0.0 5.103044,51.635333,0.0 5.098744,51.629929,0.0 5.09875,51.62903,0.0 5.100194,51.629033,0.0 5.102804,51.618746,0.0 5.101719,51.617505,0.0 5.101774,51.617374,0.0 5.102237,51.616777,0.0 5.094527,51.611939,0.0 5.071577,51.610986,0.0 5.071431,51.61098,0.0 5.059874…
GM0815	Mill en Sint Hubert	<Polygon><outerBoundaryIs><LinearRing><coordinates>5.716231,51.726013,0.0 5.729218,51.720582,0.0 5.733588,51.724165,0.0 5.743706,51.722337,0.0 5.74802,51.718728,0.0 5.752383,51.721411,0.0 5.755699,51.722428,0.0 5.758187,51.723191,0.0 5.760106,51.723581,0.0 5.762537,51.724076,0.0 5.766791,51.724062,0.0 5.769774,51.724053,0.0 5.785657,51.719505,0.0 5.792909,51.721278,0.0 5.794268,51.711385,0.0 5.78…
GM0820	Nuenen, Gerwen en Nederwetten	<Polygon><outerBoundaryIs><LinearRing><coordinates>5.547652,51.538481,0.0 5.554681,51.519883,0.0 5.554791,51.519593,0.0 5.557639,51.510599,0.0 5.566251,51.502496,0.0 5.577767,51.50068,0.0 5.570555,51.497994,0.0 5.580573,51.486308,0.0 5.580587,51.486291,0.0 5.586146,51.480179,0.0 5.586319,51.479989,0.0 5.596376,51.475477,0.0 5.60644,51.472761,0.0 5.606425,51.472754,0.0 5.603769,51.471379,0.0 5.597…
GM0823	Oirschot	<Polygon><outerBoundaryIs><LinearRing><coordinates>5.299684,51.548447,0.0 5.308339,51.546655,0.0 5.324976,51.551854,0.0 5.325633,51.552059,0.0 5.332843,51.552063,0.0 5.337174,51.54757,0.0 5.344385,51.545775,0.0 5.357361,51.545779,0.0 5.368901,51.533196,0.0 5.36746,51.531398,0.0 5.355931,51.529597,0.0 5.354493,51.525102,0.0 5.354493,51.524523,0.0 5.354495,51.522405,0.0 5.351615,51.518808,0.0 5.350…
GM0824	Oisterwijk	<Polygon><outerBoundaryIs><LinearRing><coordinates>5.201453,51.59328,0.0 5.204354,51.589688,0.0 5.210116,51.592394,0.0 5.214463,51.587011,0.0 5.214466,51.587007,0.0 5.247655,51.58795,0.0 5.247605,51.5877,0.0 5.246234,51.580757,0.0 5.261974,51.562115,0.0 5.262158,51.561897,0.0 5.269388,51.554713,0.0 5.273717,51.553818,0.0 5.272282,51.55112,0.0 5.278054,51.549327,0.0 5.276621,51.54573,0.0 5.270849,…
GM0826	Oosterhout	<Polygon><outerBoundaryIs><LinearRing><coordinates>4.880865,51.675144,0.0 4.881567,51.675038,0.0 4.897462,51.676005,0.0 4.907574,51.676946,0.0 4.913348,51.677868,0.0 4.924953,51.674319,0.0 4.926444,51.66983,0.0 4.930809,51.66715,0.0 4.933787,51.661114,0.0 4.935235,51.658178,0.0 4.933975,51.652435,0.0 4.932698,51.652563,0.0 4.933338,51.651337,0.0 4.929646,51.647455,0.0 4.929563,51.647368,0.0 4.925…
GM0828	Oss	<Polygon><outerBoundaryIs><LinearRing><coordinates>5.606703,51.826052,0.0 5.618281,51.820636,0.0 5.626985,51.820619,0.0 5.627713,51.820617,0.0 5.637139,51.820598,0.0 5.642705,51.817992,0.0 5.642926,51.817888,0.0 5.647256,51.814283,0.0 5.647338,51.814077,0.0 5.650115,51.807085,0.0 5.654439,51.802581,0.0 5.654718,51.802349,0.0 5.663095,51.795369,0.0 5.663431,51.795264,0.0 5.668883,51.793557,0.0 5.6…
GM0840	Rucphen	<Polygon><outerBoundaryIs><LinearRing><coordinates>4.528188,51.552511,0.0 4.531123,51.549836,0.0 4.533669,51.549854,0.0 4.534007,51.549857,0.0 4.542758,51.551826,0.0 4.550806,51.553636,0.0 4.566932,51.557262,0.0 4.567038,51.557285,0.0 4.568262,51.557294,0.0 4.56848,51.557295,0.0 4.591474,51.561949,0.0 4.591736,51.56179,0.0 4.592744,51.561175,0.0 4.592932,51.56106,0.0 4.597067,51.561088,0.0 4.5972…
GM0844	Schijndel	<Polygon><outerBoundaryIs><LinearRing><coordinates>5.438905,51.65077,0.0 5.465664,51.643744,0.0 5.466181,51.643582,0.0 5.468473,51.642867,0.0 5.468552,51.642843,0.0 5.497413,51.627537,0.0 5.503181,51.623936,0.0 5.501728,51.620341,0.0 5.501368,51.619673,0.0 5.498826,51.61495,0.0 5.49593,51.611357,0.0 5.485821,51.610467,0.0 5.48582,51.610012,0.0 5.485813,51.606871,0.0 5.48869,51.602374,0.0 5.492988…
GM0845	Sint-Michielsgestel	<Polygon><outerBoundaryIs><LinearRing><coordinates>5.439722,51.701291,0.0 5.448395,51.695893,0.0 5.445494,51.689602,0.0 5.445836,51.689517,0.0 5.452723,51.6878,0.0 5.452726,51.689598,0.0 5.457064,51.688697,0.0 5.449807,51.670722,0.0 5.445463,51.66533,0.0 5.439681,51.665333,0.0 5.43327,51.665336,0.0 5.432452,51.664477,0.0 5.432449,51.66174,0.0 5.428108,51.657247,0.0 5.424084,51.654747,0.0 5.42377,…
GM0846	Sint-Oedenrode	<Polygon><outerBoundaryIs><LinearRing><coordinates>5.409291,51.59882,0.0 5.416503,51.589828,0.0 5.430552,51.593324,0.0 5.430938,51.59342,0.0 5.452595,51.598804,0.0 5.45295,51.598904,0.0 5.453439,51.599042,0.0 5.468482,51.603289,0.0 5.492988,51.587987,0.0 5.501649,51.588877,0.0 5.501648,51.588559,0.0 5.501647,51.588,0.0 5.501647,51.587979,0.0 5.501755,51.587962,0.0 5.524726,51.584358,0.0 5.527609,…
GM0847	Someren	<Polygon><outerBoundaryIs><LinearRing><coordinates>5.690075,51.443525,0.0 5.69403,51.440201,0.0 5.701105,51.423102,0.0 5.701104,51.423006,0.0 5.701098,51.422203,0.0 5.701098,51.42215,0.0 5.70108,51.419506,0.0 5.701116,51.419436,0.0 5.705337,51.411403,0.0 5.718209,51.402378,0.0 5.718224,51.402369,0.0 5.736804,51.390637,0.0 5.73822,51.387936,0.0 5.739529,51.375634,0.0 5.73956,51.375346,0.0 5.740445…
GM0848	Son en Breugel	<Polygon><outerBoundaryIs><LinearRing><coordinates>5.48854,51.534952,0.0 5.494289,51.527755,0.0 5.497172,51.527752,0.0 5.498617,51.529549,0.0 5.504378,51.527745,0.0 5.50005,51.525951,0.0 5.500041,51.522356,0.0 5.500592,51.522355,0.0 5.504364,51.522351,0.0 5.508692,51.524145,0.0 5.515808,51.524137,0.0 5.515898,51.524137,0.0 5.520218,51.523233,0.0 5.520362,51.523233,0.0 5.525983,51.523227,0.0 5.531…
GM0851	Steenbergen	<Polygon><outerBoundaryIs><LinearRing><coordinates>4.368648,51.657313,0.0 4.375974,51.652882,0.0 4.377419,51.652894,0.0 4.386972,51.647114,0.0 4.387673,51.646689,0.0 4.392962,51.645914,0.0 4.393473,51.64584,0.0 4.397866,51.64318,0.0 4.400834,51.639609,0.0 4.409618,51.634289,0.0 4.412545,51.632515,0.0 4.421231,51.631688,0.0 4.424139,51.630813,0.0 4.428605,51.624557,0.0 4.429114,51.624196,0.0 4.437…
GM0852	Waterland	<MultiGeometry><Polygon><outerBoundaryIs><LinearRing><coordinates>5.113919,52.463259,0.0 5.119811,52.462374,0.0 5.133044,52.4642,0.0 5.135988,52.464207,0.0 5.137464,52.463311,0.0 5.137475,52.461513,0.0 5.133914,52.46078,0.0 5.133065,52.460605,0.0 5.12719,52.458795,0.0 5.121315,52.456984,0.0 5.111026,52.455163,0.0 5.106635,52.451557,0.0 5.099279,52.451539,0.0 5.094877,52.449731,0.0 5.093474,52.451…
GM0855	Tilburg	<Polygon><outerBoundaryIs><LinearRing><coordinates>5.146349,51.641723,0.0 5.146359,51.639925,0.0 5.149248,51.639931,0.0 5.169575,51.619295,0.0 5.168144,51.616595,0.0 5.165264,51.614792,0.0 5.165273,51.612994,0.0 5.168165,51.6121,0.0 5.171049,51.613005,0.0 5.175389,51.611215,0.0 5.175393,51.610316,0.0 5.169644,51.604911,0.0 5.179778,51.598637,0.0 5.172582,51.594129,0.0 5.171139,51.594126,0.0 5.171…
GM0856	Uden	<Polygon><outerBoundaryIs><LinearRing><coordinates>5.672791,51.667606,0.0 5.679654,51.665879,0.0 5.684733,51.666655,0.0 5.685443,51.666764,0.0 5.716898,51.672008,0.0 5.717286,51.672072,0.0 5.731764,51.674727,0.0 5.734628,51.671123,0.0 5.73745,51.662125,0.0 5.733086,51.658542,0.0 5.73449,51.653144,0.0 5.743148,51.65132,0.0 5.748785,51.633324,0.0 5.751594,51.623426,0.0 5.74004,51.623462,0.0 5.70973…
GM0858	Valkenswaard	<Polygon><outerBoundaryIs><LinearRing><coordinates>5.516927,51.379401,0.0 5.526947,51.367703,0.0 5.493888,51.356051,0.0 5.493886,51.355152,0.0 5.494262,51.354916,0.0 5.496753,51.353352,0.0 5.49674,51.347958,0.0 5.482372,51.341678,0.0 5.479498,51.339882,0.0 5.473746,51.334492,0.0 5.478039,51.328196,0.0 5.480902,51.324598,0.0 5.483766,51.321899,0.0 5.489499,51.319197,0.0 5.490633,51.317771,0.0 5.49…
GM0860	Veghel	<Polygon><outerBoundaryIs><LinearRing><coordinates>5.585576,51.640006,0.0 5.589894,51.636403,0.0 5.59422,51.634598,0.0 5.6026,51.630226,0.0 5.602866,51.630087,0.0 5.605662,51.63268,0.0 5.605768,51.632779,0.0 5.607221,51.634574,0.0 5.623075,51.627352,0.0 5.627393,51.624646,0.0 5.643184,51.607532,0.0 5.646041,51.602132,0.0 5.646201,51.601694,0.0 5.650304,51.590436,0.0 5.650343,51.590237,0.0 5.65170…
GM0861	Veldhoven	<Polygon><outerBoundaryIs><LinearRing><coordinates>5.391954,51.437007,0.0 5.39483,51.435209,0.0 5.396269,51.435209,0.0 5.396873,51.434831,0.0 5.397707,51.43431,0.0 5.398262,51.43431,0.0 5.400583,51.43431,0.0 5.404899,51.437905,0.0 5.405118,51.437768,0.0 5.409213,51.435207,0.0 5.412088,51.43251,0.0 5.4126,51.43219,0.0 5.414919,51.430739,0.0 5.414964,51.430711,0.0 5.417842,51.433408,0.0 5.422157,51…
GM0865	Vught	<Polygon><outerBoundaryIs><LinearRing><coordinates>5.234332,51.686819,0.0 5.245911,51.684137,0.0 5.254586,51.685046,0.0 5.266153,51.685958,0.0 5.272566,51.685167,0.0 5.273387,51.685066,0.0 5.283519,51.68148,0.0 5.285057,51.680367,0.0 5.290332,51.676552,0.0 5.292159,51.67523,0.0 5.295113,51.677216,0.0 5.295394,51.676615,0.0 5.292273,51.675131,0.0 5.299452,51.668008,0.0 5.303789,51.668012,0.0 5.304…
GM0866	Waalre	<Polygon><outerBoundaryIs><LinearRing><coordinates>5.516927,51.379401,0.0 5.508294,51.374017,0.0 5.502551,51.374922,0.0 5.492496,51.374931,0.0 5.47238,51.371351,0.0 5.471363,51.371273,0.0 5.461478,51.370506,0.0 5.460888,51.37046,0.0 5.445087,51.368671,0.0 5.43934,51.366876,0.0 5.436585,51.366877,0.0 5.436468,51.366877,0.0 5.435033,51.368676,0.0 5.434931,51.368753,0.0 5.427857,51.374072,0.0 5.4249…
GM0867	Waalwijk	<Polygon><outerBoundaryIs><LinearRing><coordinates>5.040263,51.71158,0.0 5.040339,51.711576,0.0 5.054678,51.712508,0.0 5.054803,51.712516,0.0 5.059035,51.713406,0.0 5.059138,51.713428,0.0 5.069242,51.717051,0.0 5.076454,51.720667,0.0 5.076473,51.720675,0.0 5.082225,51.723379,0.0 5.083684,51.721585,0.0 5.093155,51.71993,0.0 5.093828,51.719812,0.0 5.099634,51.71713,0.0 5.106904,51.711754,0.0 5.1096…
GM0870	Werkendam	<Polygon><outerBoundaryIs><LinearRing><coordinates>4.96687,51.810867,0.0 4.957097,51.797682,0.0 4.957035,51.797599,0.0 4.941418,51.801565,0.0 4.939593,51.802028,0.0 4.932461,51.790315,0.0 4.932502,51.786243,0.0 4.932506,51.78582,0.0 4.933992,51.78223,0.0 4.932633,51.773235,0.0 4.93554,51.772347,0.0 4.935531,51.772222,0.0 4.93439,51.756954,0.0 4.934289,51.755606,0.0 4.934263,51.755262,0.0 4.957472…
GM0873	Woensdrecht	<Polygon><outerBoundaryIs><LinearRing><coordinates>4.312579,51.460854,0.0 4.312602,51.460823,0.0 4.322674,51.460915,0.0 4.32405,51.463625,0.0 4.328325,51.465462,0.0 4.337063,51.461046,0.0 4.343235,51.461101,0.0 4.344258,51.46111,0.0 4.359831,51.458605,0.0 4.360147,51.458554,0.0 4.367361,51.457718,0.0 4.383228,51.456058,0.0 4.391939,51.452537,0.0 4.384805,51.449778,0.0 4.383347,51.450665,0.0 4.379…
GM0874	Woudrichem	<Polygon><outerBoundaryIs><LinearRing><coordinates>4.977655,51.823656,0.0 4.988716,51.821983,0.0 5.001772,51.822026,0.0 5.004688,51.820238,0.0 5.005902,51.819742,0.0 5.00898,51.818485,0.0 5.009055,51.818454,0.0 5.010513,51.81756,0.0 5.011892,51.81259,0.0 5.012008,51.812171,0.0 5.012016,51.811272,0.0 5.01226,51.811122,0.0 5.016389,51.808589,0.0 5.02303,51.806147,0.0 5.023661,51.805915,0.0 5.039027…
GM0879	Zundert	<Polygon><outerBoundaryIs><LinearRing><coordinates>4.725979,51.534046,0.0 4.72602,51.534021,0.0 4.72889,51.534936,0.0 4.730305,51.536742,0.0 4.731747,51.53675,0.0 4.739018,51.532296,0.0 4.739074,51.53213,0.0 4.740523,51.527809,0.0 4.744872,51.526035,0.0 4.744923,51.522439,0.0 4.744949,51.520642,0.0 4.744974,51.518844,0.0 4.743711,51.506251,0.0 4.742322,51.502647,0.0 4.740958,51.497246,0.0 4.73814…
GM0880	Wormerland	<Polygon><outerBoundaryIs><LinearRing><coordinates>4.843815,52.527944,0.0 4.848258,52.526167,0.0 4.860048,52.52622,0.0 4.874847,52.520891,0.0 4.875034,52.520866,0.0 4.894032,52.518276,0.0 4.902863,52.519211,0.0 4.908766,52.518337,0.0 4.909035,52.518224,0.0 4.923567,52.512103,0.0 4.923667,52.512104,0.0 4.929459,52.512126,0.0 4.935343,52.513048,0.0 4.93536,52.511384,0.0 4.935361,52.51125,0.0 4.9297…
GM0881	Onderbanken	<Polygon><outerBoundaryIs><LinearRing><coordinates>5.957355,50.986116,0.0 5.967257,50.980673,0.0 5.968681,50.980666,0.0 5.971529,50.980652,0.0 5.971786,50.980743,0.0 5.981544,50.984197,0.0 5.98438,50.983283,0.0 6.018584,50.9849,0.0 6.027116,50.983954,0.0 6.027092,50.982156,0.0 6.015442,50.963341,0.0 6.013994,50.961551,0.0 6.009712,50.960675,0.0 6.006841,50.958892,0.0 5.992799,50.959854,0.0 5.9926…
GM0882	Landgraaf	<Polygon><outerBoundaryIs><LinearRing><coordinates>6.039198,50.931745,0.0 6.044863,50.929914,0.0 6.050565,50.930781,0.0 6.056216,50.928051,0.0 6.056203,50.927153,0.0 6.056153,50.927001,0.0 6.054716,50.922666,0.0 6.068925,50.921684,0.0 6.07181,50.924364,0.0 6.075175,50.923633,0.0 6.075789,50.923591,0.0 6.075721,50.923514,0.0 6.076063,50.92344,0.0 6.083161,50.922499,0.0 6.090231,50.919759,0.0 6.094…
GM0888	Beek	<Polygon><outerBoundaryIs><LinearRing><coordinates>5.813456,50.956075,0.0 5.828525,50.949939,0.0 5.828821,50.949818,0.0 5.837333,50.947089,0.0 5.838756,50.947083,0.0 5.840215,50.950673,0.0 5.8487,50.945246,0.0 5.85441,50.947021,0.0 5.857238,50.945212,0.0 5.85706,50.944157,0.0 5.855724,50.936228,0.0 5.849952,50.92816,0.0 5.848511,50.926368,0.0 5.842769,50.920996,0.0 5.842599,50.920997,0.0 5.834354…
GM0889	Beesel	<Polygon><outerBoundaryIs><LinearRing><coordinates>6.087405,51.296462,0.0 6.091692,51.295537,0.0 6.09314,51.296427,0.0 6.093619,51.296121,0.0 6.101659,51.290981,0.0 6.104526,51.290964,0.0 6.107408,51.291845,0.0 6.114548,51.290002,0.0 6.120225,51.286371,0.0 6.125828,51.278244,0.0 6.124461,51.275756,0.0 6.124351,51.275557,0.0 6.095368,51.255059,0.0 6.095232,51.254962,0.0 6.086677,51.248819,0.0 6.07…
GM0893	Bergen (L.)	<Polygon><outerBoundaryIs><LinearRing><coordinates>6.072857,51.665137,0.0 6.080071,51.664196,0.0 6.085853,51.664161,0.0 6.087271,51.662355,0.0 6.093025,51.660522,0.0 6.094078,51.660253,0.0 6.100223,51.658681,0.0 6.103156,51.66136,0.0 6.118983,51.656767,0.0 6.117451,51.651383,0.0 6.110168,51.647832,0.0 6.111584,51.646025,0.0 6.107506,51.641074,0.0 6.107164,51.640659,0.0 6.102655,51.628168,0.0 6.10…
GM0899	Brunssum	<Polygon><outerBoundaryIs><LinearRing><coordinates>5.989678,50.959902,0.0 5.989772,50.959881,0.0 5.992619,50.959866,0.0 5.992799,50.959854,0.0 6.006841,50.958892,0.0 6.005405,50.958001,0.0 6.005906,50.9578,0.0 6.016731,50.953445,0.0 6.015247,50.948958,0.0 6.016589,50.945437,0.0 6.016621,50.945354,0.0 6.019332,50.935451,0.0 6.012719,50.928079,0.0 6.012574,50.927918,0.0 6.012109,50.927399,0.0 5.976…
GM0905	Eijsden	<Polygon><outerBoundaryIs><LinearRing><coordinates>5.742315,50.804479,0.0 5.743727,50.803576,0.0 5.744993,50.800298,0.0 5.745118,50.799976,0.0 5.742286,50.794678,0.0 5.74224,50.79459,0.0 5.740801,50.791898,0.0 5.737957,50.791008,0.0 5.736512,50.787416,0.0 5.739335,50.785609,0.0 5.742164,50.784702,0.0 5.746425,50.785588,0.0 5.746391,50.781093,0.0 5.747781,50.777493,0.0 5.750581,50.772989,0.0 5.747…
GM0907	Gennep	<Polygon><outerBoundaryIs><LinearRing><coordinates>5.952397,51.743092,0.0 5.955248,51.739482,0.0 5.975531,51.740281,0.0 5.976248,51.740278,0.0 5.985666,51.74023,0.0 5.994342,51.739286,0.0 6.007299,51.733825,0.0 6.007473,51.733766,0.0 6.028912,51.726517,0.0 6.033229,51.724695,0.0 6.033196,51.722391,0.0 6.033191,51.721998,0.0 6.034087,51.72086,0.0 6.036034,51.718387,0.0 6.038941,51.71927,0.0 6.0389…
GM0917	Heerlen	<Polygon><outerBoundaryIs><LinearRing><coordinates>5.938175,50.930471,0.0 5.942411,50.927754,0.0 5.946042,50.929258,0.0 5.9467,50.929531,0.0 5.946711,50.93043,0.0 5.955301,50.934883,0.0 5.962414,50.934848,0.0 5.962862,50.934846,0.0 5.963837,50.934841,0.0 5.964572,50.934604,0.0 5.966407,50.934013,0.0 5.966556,50.933468,0.0 5.96771,50.932897,0.0 5.969418,50.932399,0.0 5.971556,50.932014,0.0 5.97227…
GM0928	Kerkrade	<Polygon><outerBoundaryIs><LinearRing><coordinates>6.078572,50.90095,0.0 6.075622,50.893775,0.0 6.075611,50.893077,0.0 6.075582,50.891079,0.0 6.079738,50.883862,0.0 6.081159,50.883853,0.0 6.088196,50.879316,0.0 6.088101,50.873023,0.0 6.087341,50.871626,0.0 6.08664,50.870335,0.0 6.085178,50.867647,0.0 6.085175,50.867642,0.0 6.08227,50.863169,0.0 6.077982,50.861397,0.0 6.077968,50.860498,0.0 6.0779…
GM0935	Maastricht	<Polygon><outerBoundaryIs><LinearRing><coordinates>5.725927,50.89173,0.0 5.727296,50.884534,0.0 5.73298,50.884517,0.0 5.735809,50.882711,0.0 5.735804,50.882017,0.0 5.735789,50.880014,0.0 5.735654,50.8796,0.0 5.734856,50.877135,0.0 5.734334,50.875523,0.0 5.738748,50.874266,0.0 5.747094,50.871889,0.0 5.755625,50.872761,0.0 5.759837,50.866454,0.0 5.762685,50.867344,0.0 5.764084,50.864643,0.0 5.75107…
GM0936	Margraten	<Polygon><outerBoundaryIs><LinearRing><coordinates>5.765431,50.855648,0.0 5.77109,50.852933,0.0 5.776778,50.853813,0.0 5.777145,50.853811,0.0 5.779619,50.853803,0.0 5.779596,50.851106,0.0 5.779897,50.851042,0.0 5.783848,50.850193,0.0 5.792377,50.851062,0.0 5.800881,50.849234,0.0 5.801678,50.848383,0.0 5.805101,50.844724,0.0 5.807916,50.842017,0.0 5.812167,50.841102,0.0 5.815007,50.841092,0.0 5.81…
GM0938	Meerssen	<Polygon><outerBoundaryIs><LinearRing><coordinates>5.760177,50.908706,0.0 5.754432,50.901532,0.0 5.754672,50.901379,0.0 5.755847,50.900629,0.0 5.760105,50.899716,0.0 5.765835,50.905091,0.0 5.766342,50.905454,0.0 5.775848,50.91225,0.0 5.778684,50.911342,0.0 5.782958,50.912226,0.0 5.783373,50.912285,0.0 5.801467,50.914858,0.0 5.802852,50.914999,0.0 5.801419,50.909465,0.0 5.799363,50.908824,0.0 5.79…
GM0944	Mook en Middelaar	<Polygon><outerBoundaryIs><LinearRing><coordinates>5.913499,51.760353,0.0 5.913457,51.756758,0.0 5.915982,51.753566,0.0 5.916312,51.753149,0.0 5.922842,51.751493,0.0 5.923533,51.751318,0.0 5.933649,51.749474,0.0 5.930731,51.747689,0.0 5.930698,51.744992,0.0 5.933573,51.743181,0.0 5.93501,51.742275,0.0 5.939354,51.742255,0.0 5.934988,51.740478,0.0 5.933538,51.737843,0.0 5.933508,51.737788,0.0 5.93…
GM0946	Nederweert	<Polygon><outerBoundaryIs><LinearRing><coordinates>5.850758,51.29225,0.0 5.837739,51.280614,0.0 5.834829,51.27613,0.0 5.834933,51.275976,0.0 5.843303,51.263512,0.0 5.843459,51.263245,0.0 5.847529,51.256303,0.0 5.850404,51.257191,0.0 5.851827,51.256286,0.0 5.851996,51.256214,0.0 5.856107,51.254471,0.0 5.856079,51.251774,0.0 5.854582,51.245487,0.0 5.853141,51.244594,0.0 5.852515,51.244992,0.0 5.850…
GM0951	Nuth	<Polygon><outerBoundaryIs><LinearRing><coordinates>5.918196,50.931416,0.0 5.913972,50.928786,0.0 5.913806,50.928734,0.0 5.911117,50.927899,0.0 5.905427,50.927925,0.0 5.90114,50.926146,0.0 5.898275,50.924361,0.0 5.898206,50.924253,0.0 5.895381,50.919879,0.0 5.90105,50.918056,0.0 5.905317,50.918037,0.0 5.907804,50.916445,0.0 5.908141,50.916226,0.0 5.905276,50.914441,0.0 5.905494,50.914371,0.0 5.916…
GM0957	Roermond	<Polygon><outerBoundaryIs><LinearRing><coordinates>6.019393,51.251901,0.0 6.027912,51.24646,0.0 6.039383,51.247295,0.0 6.043693,51.24817,0.0 6.052365,51.253515,0.0 6.054901,51.252701,0.0 6.055217,51.2526,0.0 6.060894,51.248971,0.0 6.061005,51.248924,0.0 6.073705,51.243502,0.0 6.086293,51.223649,0.0 6.083416,51.222767,0.0 6.070532,51.222843,0.0 6.069074,51.221054,0.0 6.068967,51.213862,0.0 6.06913…
GM0962	Schinnen	<Polygon><outerBoundaryIs><LinearRing><coordinates>5.924483,50.976384,0.0 5.917332,50.97372,0.0 5.913009,50.969245,0.0 5.918694,50.96832,0.0 5.92242,50.964333,0.0 5.922913,50.963806,0.0 5.922751,50.963655,0.0 5.920035,50.961122,0.0 5.91857,50.957533,0.0 5.919293,50.957201,0.0 5.928481,50.952992,0.0 5.938629,50.951016,0.0 5.94268,50.950227,0.0 5.942003,50.949912,0.0 5.936956,50.947558,0.0 5.932623…
GM0965	Simpelveld	<Polygon><outerBoundaryIs><LinearRing><coordinates>6.024785,50.814954,0.0 6.016211,50.810506,0.0 6.010463,50.805143,0.0 6.004752,50.802477,0.0 5.992067,50.808837,0.0 5.985571,50.811352,0.0 5.985008,50.81157,0.0 5.983578,50.810679,0.0 5.980798,50.815188,0.0 5.978604,50.815897,0.0 5.977971,50.816102,0.0 5.969845,50.817863,0.0 5.969707,50.818109,0.0 5.969376,50.818357,0.0 5.968291,50.822692,0.0 5.96…
GM0971	Stein	<Polygon><outerBoundaryIs><LinearRing><coordinates>5.784898,50.968662,0.0 5.786187,50.960957,0.0 5.78622,50.960761,0.0 5.788973,50.949963,0.0 5.784681,50.947281,0.0 5.784661,50.945047,0.0 5.78465,50.943685,0.0 5.78035,50.940104,0.0 5.778905,50.937412,0.0 5.778904,50.937346,0.0 5.778874,50.933816,0.0 5.771716,50.928446,0.0 5.766041,50.930263,0.0 5.753274,50.934799,0.0 5.752527,50.935116,0.0 5.7490…
GM0981	Vaals	<Polygon><outerBoundaryIs><LinearRing><coordinates>5.976404,50.804423,0.0 5.974917,50.799036,0.0 5.980556,50.79631,0.0 5.983381,50.795397,0.0 5.983448,50.795386,0.0 5.989043,50.794468,0.0 5.994681,50.791742,0.0 5.996052,50.788139,0.0 5.997459,50.787232,0.0 6.000882,50.785655,0.0 6.007326,50.782685,0.0 6.024267,50.777199,0.0 6.028483,50.774478,0.0 6.018413,50.763746,0.0 6.021125,50.754741,0.0 6.01…
GM0983	Venlo	<Polygon><outerBoundaryIs><LinearRing><coordinates>6.214566,51.508694,0.0 6.214484,51.5042,0.0 6.212832,51.492524,0.0 6.218477,51.486191,0.0 6.218765,51.486189,0.0 6.219917,51.486181,0.0 6.224054,51.476262,0.0 6.223995,51.473038,0.0 6.223988,51.472667,0.0 6.222351,51.46189,0.0 6.22234,51.461852,0.0 6.220813,51.456507,0.0 6.220649,51.447518,0.0 6.214895,51.447559,0.0 6.214893,51.447441,0.0 6.21466…
GM0984	Venray	<Polygon><outerBoundaryIs><LinearRing><coordinates>6.017972,51.564759,0.0 6.032229,51.552995,0.0 6.032278,51.553112,0.0 6.03294,51.554702,0.0 6.033722,51.556582,0.0 6.040945,51.557441,0.0 6.048182,51.559199,0.0 6.061135,51.557327,0.0 6.071148,51.551875,0.0 6.071408,51.55171,0.0 6.074005,51.55006,0.0 6.07408,51.550028,0.0 6.078303,51.548237,0.0 6.084056,51.547303,0.0 6.099855,51.548996,0.0 6.09994…
GM0986	Voerendaal	<Polygon><outerBoundaryIs><LinearRing><coordinates>5.939126,50.89091,0.0 5.953196,50.879155,0.0 5.953501,50.878829,0.0 5.955386,50.876806,0.0 5.961583,50.870154,0.0 5.961611,50.870124,0.0 5.969805,50.862211,0.0 5.970033,50.861991,0.0 5.970021,50.861092,0.0 5.965715,50.857518,0.0 5.965704,50.856619,0.0 5.961421,50.854842,0.0 5.958602,50.853967,0.0 5.95857,50.853957,0.0 5.955718,50.853072,0.0 5.954…
GM0988	Weert	<Polygon><outerBoundaryIs><LinearRing><coordinates>5.658556,51.28027,0.0 5.668574,51.277549,0.0 5.67574,51.277532,0.0 5.680052,51.279319,0.0 5.68076,51.279583,0.0 5.687236,51.281998,0.0 5.70589,51.284645,0.0 5.717352,51.283714,0.0 5.728759,51.282787,0.0 5.728813,51.282782,0.0 5.734527,51.280068,0.0 5.737373,51.277363,0.0 5.737446,51.277255,0.0 5.741439,51.271332,0.0 5.741624,51.271057,0.0 5.7444,…
GM0994	Valkenburg aan de Geul	<Polygon><outerBoundaryIs><LinearRing><coordinates>5.832485,50.886875,0.0 5.83388,50.884172,0.0 5.835096,50.881817,0.0 5.835275,50.88147,0.0 5.838126,50.882358,0.0 5.850655,50.884067,0.0 5.850933,50.884105,0.0 5.852345,50.883201,0.0 5.862293,50.88316,0.0 5.862307,50.883133,0.0 5.865079,50.877755,0.0 5.870629,50.874197,0.0 5.86944,50.873233,0.0 5.871441,50.872031,0.0 5.871492,50.871882,0.0 5.87348…
GM0995	Lelystad	<MultiGeometry><Polygon><outerBoundaryIs><LinearRing><coordinates>5.443682,52.559737,0.0 5.440728,52.556143,0.0 5.427115,52.537295,0.0 5.427441,52.539071,0.0 5.439254,52.556144,0.0 5.443682,52.559737,0.0</coordinates></LinearRing></outerBoundaryIs></Polygon><Polygon><outerBoundaryIs><LinearRing><coordinates>5.443682,52.559737,0.0 5.448112,52.56333,0.0 5.465819,52.567814,0.0 5.464343,52.566916,0.0…
GM1507	Horst aan de Maas	<Polygon><outerBoundaryIs><LinearRing><coordinates>6.088261,51.524733,0.0 6.096639,51.522056,0.0 6.102431,51.523819,0.0 6.108181,51.522884,0.0 6.106683,51.519297,0.0 6.115271,51.515648,0.0 6.115402,51.515565,0.0 6.122402,51.511109,0.0 6.126797,51.515576,0.0 6.132515,51.512843,0.0 6.141293,51.520877,0.0 6.147012,51.518143,0.0 6.155611,51.51539,0.0 6.156121,51.515227,0.0 6.161344,51.513554,0.0 6.16…
GM1509	Oude IJsselstreek	<Polygon><outerBoundaryIs><LinearRing><coordinates>6.482252,51.974881,0.0 6.495261,51.971163,0.0 6.499627,51.971122,0.0 6.49987,51.971103,0.0 6.525775,51.969074,0.0 6.52864,51.967248,0.0 6.532913,51.963611,0.0 6.521092,51.956533,0.0 6.519592,51.954749,0.0 6.519582,51.954354,0.0 6.519524,51.952053,0.0 6.518001,51.949371,0.0 6.504843,51.9468,0.0 6.503722,51.945034,0.0 6.500302,51.939651,0.0 6.49873…
GM1525	Teylingen	<Polygon><outerBoundaryIs><LinearRing><coordinates>4.538988,52.230207,0.0 4.55333,52.223327,0.0 4.553351,52.223327,0.0 4.554794,52.223337,0.0 4.557788,52.219763,0.0 4.554979,52.21345,0.0 4.559402,52.211684,0.0 4.560339,52.206989,0.0 4.561015,52.203605,0.0 4.559586,52.201797,0.0 4.558123,52.201786,0.0 4.557987,52.201758,0.0 4.553751,52.200857,0.0 4.546454,52.199906,0.0 4.543733,52.189099,0.0 4.543…
GM1581	Utrechtse Heuvelrug	<Polygon><outerBoundaryIs><LinearRing><coordinates>5.310318,52.077032,0.0 5.320538,52.071644,0.0 5.333236,52.079481,0.0 5.333657,52.079741,0.0 5.332191,52.085134,0.0 5.381554,52.079781,0.0 5.381803,52.079754,0.0 5.384721,52.078855,0.0 5.389114,52.076825,0.0 5.390557,52.076158,0.0 5.397851,52.076158,0.0 5.403686,52.076157,0.0 5.406604,52.076157,0.0 5.408062,52.07346,0.0 5.405143,52.071662,0.0 5.39…
GM1586	Oost Gelre	<Polygon><outerBoundaryIs><LinearRing><coordinates>6.62971,52.058441,0.0 6.635904,52.05606,0.0 6.636129,52.056454,0.0 6.63897,52.061421,0.0 6.643345,52.061374,0.0 6.647871,52.06672,0.0 6.65946,52.063899,0.0 6.659558,52.063772,0.0 6.663681,52.058459,0.0 6.665062,52.055747,0.0 6.662044,52.052184,0.0 6.666391,52.051237,0.0 6.676544,52.049329,0.0 6.685186,52.045638,0.0 6.688101,52.045606,0.0 6.68797,…
GM1598	Koggenland	<Polygon><outerBoundaryIs><LinearRing><coordinates>4.95289,52.673131,0.0 4.952919,52.673105,0.0 4.961773,52.674935,0.0 4.961765,52.675806,0.0 4.961765,52.675834,0.0 4.963235,52.676738,0.0 4.967645,52.67945,0.0 4.970594,52.680359,0.0 4.976526,52.678582,0.0 4.979467,52.68039,0.0 4.983945,52.675911,0.0 5.003168,52.675975,0.0 5.00467,52.673283,0.0 5.006165,52.67149,0.0 5.017718,52.666628,0.0 5.021003…
GM1621	Lansingerland	<Polygon><outerBoundaryIs><LinearRing><coordinates>4.565131,52.059803,0.0 4.561072,52.042694,0.0 4.563921,52.039278,0.0 4.564053,52.039119,0.0 4.564087,52.037321,0.0 4.559797,52.032797,0.0 4.559589,52.032396,0.0 4.55839,52.03009,0.0 4.555909,52.006699,0.0 4.554608,52.004409,0.0 4.550268,51.996771,0.0 4.54739,51.994952,0.0 4.547457,51.991357,0.0 4.547505,51.99114,0.0 4.547822,51.989709,0.0 4.54866…
GM1640	Leudal	<Polygon><outerBoundaryIs><LinearRing><coordinates>5.891151,51.314557,0.0 5.911161,51.308176,0.0 5.908364,51.31448,0.0 5.908364,51.314481,0.0 5.919798,51.310834,0.0 5.920131,51.310762,0.0 5.92409,51.309915,0.0 5.92439,51.309828,0.0 5.955533,51.300776,0.0 5.966688,51.296329,0.0 5.966948,51.296225,0.0 5.986905,51.287134,0.0 5.987097,51.287057,0.0 6.009719,51.278024,0.0 6.011079,51.272623,0.0 6.0110…
GM1641	Maasgouw	<Polygon><outerBoundaryIs><LinearRing><coordinates>5.910042,51.21019,0.0 5.90858,51.2075,0.0 5.918598,51.207454,0.0 5.928584,51.204711,0.0 5.947187,51.204623,0.0 5.951447,51.201906,0.0 5.932717,51.191207,0.0 5.926941,51.186739,0.0 5.922679,51.179752,0.0 5.922566,51.179567,0.0 5.926846,51.178649,0.0 5.922493,51.173275,0.0 5.922589,51.17309,0.0 5.922632,51.173006,0.0 5.923891,51.170571,0.0 5.928171…
GM1651	Eemsmond	<MultiGeometry><Polygon><outerBoundaryIs><LinearRing><coordinates>6.779004,53.462114,0.0 6.796862,53.455615,0.0 6.797563,53.455981,0.0 6.813717,53.464404,0.0 6.831691,53.461494,0.0 6.83455,53.456966,0.0 6.832864,53.451594,0.0 6.814894,53.454504,0.0 6.813299,53.451827,0.0 6.829763,53.448935,0.0 6.829703,53.447138,0.0 6.820704,53.448145,0.0 6.820644,53.446348,0.0 6.834127,53.444389,0.0 6.847639,53.…
GM1652	Gemert-Bakel	<Polygon><outerBoundaryIs><LinearRing><coordinates>5.810355,51.574684,0.0 5.820403,51.569254,0.0 5.823288,51.569243,0.0 5.823315,51.56924,0.0 5.839137,51.567385,0.0 5.848744,51.526296,0.0 5.848814,51.525994,0.0 5.85152,51.511757,0.0 5.85155,51.5116,0.0 5.852926,51.505301,0.0 5.800971,51.494709,0.0 5.792306,51.492042,0.0 5.79225,51.492039,0.0 5.779338,51.491188,0.0 5.775002,51.489404,0.0 5.769952,…
GM1655	Halderberge	<Polygon><outerBoundaryIs><LinearRing><coordinates>4.593549,51.625697,0.0 4.596146,51.624911,0.0 4.601907,51.625849,0.0 4.604858,51.622273,0.0 4.613752,51.608847,0.0 4.610942,51.604333,0.0 4.596726,51.591652,0.0 4.596779,51.591354,0.0 4.598326,51.582673,0.0 4.598317,51.582621,0.0 4.596888,51.574278,0.0 4.595768,51.567733,0.0 4.593657,51.567358,0.0 4.59138,51.567343,0.0 4.591474,51.561949,0.0 4.56…
GM1658	Heeze-Leende	<Polygon><outerBoundaryIs><LinearRing><coordinates>5.63919,51.407969,0.0 5.639091,51.38999,0.0 5.639155,51.389847,0.0 5.654692,51.354895,0.0 5.647503,51.353113,0.0 5.640294,51.347735,0.0 5.637389,51.341448,0.0 5.637374,51.338751,0.0 5.64311,51.33784,0.0 5.644545,51.337837,0.0 5.644525,51.334241,0.0 5.643271,51.333851,0.0 5.638775,51.332456,0.0 5.6359,51.331563,0.0 5.63158,51.328875,0.0 5.62155,51…
GM1659	Laarbeek	<Polygon><outerBoundaryIs><LinearRing><coordinates>5.66019,51.554455,0.0 5.667323,51.541852,0.0 5.667505,51.541661,0.0 5.675916,51.532842,0.0 5.678763,51.529255,0.0 5.678776,51.529239,0.0 5.674435,51.526552,0.0 5.674429,51.525653,0.0 5.681594,51.519343,0.0 5.68447,51.518437,0.0 5.6859,51.516635,0.0 5.685882,51.513938,0.0 5.684406,51.508548,0.0 5.682948,51.505855,0.0 5.672864,51.50588,0.0 5.669978…
GM1663	De Marne	<MultiGeometry><Polygon><outerBoundaryIs><LinearRing><coordinates>6.207928,53.36491,0.0 6.19591,53.364991,0.0 6.191454,53.367717,0.0 6.183992,53.370462,0.0 6.182507,53.371371,0.0 6.184076,53.374955,0.0 6.193108,53.375793,0.0 6.205077,53.373017,0.0 6.208065,53.372098,0.0 6.209447,53.365798,0.0 6.207928,53.36491,0.0</coordinates></LinearRing></outerBoundaryIs></Polygon><Polygon><outerBoundaryIs><Li…
GM1667	Reusel-De Mierden	<Polygon><outerBoundaryIs><LinearRing><coordinates>5.15896,51.433187,0.0 5.16904,51.43051,0.0 5.179103,51.431427,0.0 5.184864,51.429639,0.0 5.19051,51.431062,0.0 5.191906,51.430267,0.0 5.190659,51.419761,0.0 5.195052,51.400889,0.0 5.195077,51.400853,0.0 5.19939,51.394604,0.0 5.199419,51.394532,0.0 5.200842,51.39101,0.0 5.197994,51.384713,0.0 5.199438,51.382917,0.0 5.198013,51.380218,0.0 5.183704,…
GM1669	Roerdalen	<Polygon><outerBoundaryIs><LinearRing><coordinates>6.146986,51.171125,0.0 6.175384,51.159249,0.0 6.171034,51.155682,0.0 6.163857,51.153932,0.0 6.160937,51.150356,0.0 6.155205,51.149495,0.0 6.149488,51.149533,0.0 6.140869,51.146892,0.0 6.126563,51.146085,0.0 6.122232,51.143415,0.0 6.122203,51.141617,0.0 6.11503,51.139864,0.0 6.114473,51.139763,0.0 6.100698,51.137256,0.0 6.097813,51.135476,0.0 6.09…
GM1671	Maasdonk	<Polygon><outerBoundaryIs><LinearRing><coordinates>5.464425,51.765103,0.0 5.467318,51.762404,0.0 5.473114,51.763299,0.0 5.476005,51.759701,0.0 5.474554,51.758804,0.0 5.487582,51.754298,0.0 5.487353,51.754015,0.0 5.487219,51.753849,0.0 5.486129,51.752502,0.0 5.493363,51.7489,0.0 5.494065,51.748572,0.0 5.499106,51.746218,0.0 5.499149,51.746197,0.0 5.493348,51.742607,0.0 5.491894,51.739911,0.0 5.491…
GM1672	Rijnwoude	<Polygon><outerBoundaryIs><LinearRing><coordinates>4.620321,52.15816,0.0 4.617569,52.148253,0.0 4.61958,52.144668,0.0 4.620294,52.143397,0.0 4.620584,52.142879,0.0 4.623506,52.142898,0.0 4.629021,52.139576,0.0 4.629411,52.139341,0.0 4.622421,52.134068,0.0 4.622199,52.133901,0.0 4.625189,52.129437,0.0 4.625197,52.129425,0.0 4.628847,52.122914,0.0 4.63102,52.119036,0.0 4.631222,52.118677,0.0 4.6342…
GM1674	Roosendaal	<Polygon><outerBoundaryIs><LinearRing><coordinates>4.457316,51.562756,0.0 4.463103,51.561903,0.0 4.465988,51.561926,0.0 4.474326,51.561645,0.0 4.486926,51.56122,0.0 4.487638,51.561196,0.0 4.500652,51.559497,0.0 4.498038,51.550798,0.0 4.497944,51.550487,0.0 4.498015,51.546891,0.0 4.499474,51.546003,0.0 4.506243,51.544374,0.0 4.506717,51.54426,0.0 4.515839,51.544328,0.0 4.516809,51.544336,0.0 4.517…
GM1676	Schouwen-Duiveland	<MultiGeometry><Polygon><outerBoundaryIs><LinearRing><coordinates>4.183508,51.661848,0.0 4.18358,51.659152,0.0 4.176355,51.659077,0.0 4.17344,51.659946,0.0 4.169105,51.659901,0.0 4.166287,51.657175,0.0 4.169226,51.655407,0.0 4.182255,51.654643,0.0 4.18235,51.651048,0.0 4.191162,51.645744,0.0 4.194123,51.643077,0.0 4.195452,51.638571,0.0 4.195709,51.637699,0.0 4.195733,51.6368,0.0 4.194288,51.6367…
GM1680	Aa en Hunze	<Polygon><outerBoundaryIs><LinearRing><coordinates>6.790501,53.087414,0.0 6.814261,53.072535,0.0 6.815408,53.071816,0.0 6.815723,53.071618,0.0 6.837528,53.057035,0.0 6.83762,53.056974,0.0 6.843464,53.053308,0.0 6.843539,53.053264,0.0 6.862483,53.042289,0.0 6.897481,53.019381,0.0 6.897819,53.019156,0.0 6.905125,53.01429,0.0 6.907611,53.012634,0.0 6.922119,53.002967,0.0 6.92224,53.002886,0.0 6.9353…
GM1681	Borger-Odoorn	<Polygon><outerBoundaryIs><LinearRing><coordinates>7.00834,52.874107,0.0 6.967888,52.864761,0.0 6.964951,52.865699,0.0 6.961982,52.865738,0.0 6.958915,52.863082,0.0 6.95272,52.855972,0.0 6.951075,52.851499,0.0 6.952559,52.85148,0.0 6.95101,52.849702,0.0 6.944874,52.847641,0.0 6.944678,52.847665,0.0 6.944645,52.847565,0.0 6.914951,52.837585,0.0 6.914458,52.837443,0.0 6.911952,52.836724,0.0 6.91151…
GM1684	Cuijk	<Polygon><outerBoundaryIs><LinearRing><coordinates>5.865676,51.75876,0.0 5.871162,51.756172,0.0 5.873811,51.758116,0.0 5.871556,51.755968,0.0 5.877196,51.75242,0.0 5.880044,51.747913,0.0 5.880085,51.747799,0.0 5.881004,51.745248,0.0 5.883972,51.737009,0.0 5.884212,51.736343,0.0 5.88426,51.736209,0.0 5.885629,51.729011,0.0 5.887047,51.726308,0.0 5.892806,51.723587,0.0 5.892934,51.723551,0.0 5.9057…
GM1685	Landerd	<Polygon><outerBoundaryIs><LinearRing><coordinates>5.680276,51.762066,0.0 5.687508,51.76025,0.0 5.691854,51.760239,0.0 5.694726,51.756636,0.0 5.701969,51.756616,0.0 5.70338,51.751219,0.0 5.7019,51.746728,0.0 5.701821,51.746536,0.0 5.701213,51.745054,0.0 5.700427,51.743136,0.0 5.700325,51.742887,0.0 5.698954,51.739544,0.0 5.707629,51.737723,0.0 5.70615,51.733232,0.0 5.710493,51.73322,0.0 5.719186,…
GM1690	De Wolden	<Polygon><outerBoundaryIs><LinearRing><coordinates>6.343932,52.7905,0.0 6.346877,52.789578,0.0 6.351324,52.789542,0.0 6.352787,52.788631,0.0 6.354229,52.786822,0.0 6.349723,52.784162,0.0 6.352836,52.782223,0.0 6.355573,52.780519,0.0 6.364525,52.783142,0.0 6.373378,52.781272,0.0 6.37488,52.782158,0.0 6.376403,52.783943,0.0 6.377946,52.786627,0.0 6.388178,52.78025,0.0 6.394065,52.778402,0.0 6.40122…
GM1695	Noord-Beveland	<Polygon><outerBoundaryIs><LinearRing><coordinates>3.840369,51.60539,0.0 3.841388,51.604782,0.0 3.850048,51.604896,0.0 3.851521,51.604016,0.0 3.851552,51.603117,0.0 3.855912,51.602275,0.0 3.856113,51.602247,0.0 3.861715,51.601452,0.0 3.870524,51.597071,0.0 3.869584,51.597059,0.0 3.869111,51.596516,0.0 3.869099,51.596502,0.0 3.869111,51.596154,0.0 3.87356,51.592615,0.0 3.87963,51.583703,0.0 3.8885…
GM1696	Wijdemeren	<Polygon><outerBoundaryIs><LinearRing><coordinates>5.065224,52.279281,0.0 5.065227,52.278869,0.0 5.066419,52.278872,0.0 5.076951,52.2789,0.0 5.085732,52.28072,0.0 5.088651,52.282526,0.0 5.101853,52.280761,0.0 5.10333,52.278966,0.0 5.104801,52.278071,0.0 5.119477,52.27451,0.0 5.126883,52.261043,0.0 5.129051,52.261048,0.0 5.132743,52.261056,0.0 5.133574,52.261058,0.0 5.137138,52.261065,0.0 5.137201…
GM1699	Noordenveld	<Polygon><outerBoundaryIs><LinearRing><coordinates>6.493662,53.199954,0.0 6.496631,53.199028,0.0 6.497103,53.199144,0.0 6.507176,53.201627,0.0 6.514427,53.19803,0.0 6.514564,53.197962,0.0 6.514494,53.195267,0.0 6.514582,53.195157,0.0 6.518842,53.189833,0.0 6.521763,53.18711,0.0 6.52466,53.183487,0.0 6.527534,53.178966,0.0 6.531926,53.175329,0.0 6.533373,53.173518,0.0 6.537645,53.165388,0.0 6.5388…
GM1700	Twenterand	<Polygon><outerBoundaryIs><LinearRing><coordinates>6.674239,52.494019,0.0 6.693707,52.486943,0.0 6.698123,52.486895,0.0 6.718516,52.479476,0.0 6.710941,52.472369,0.0 6.710939,52.472366,0.0 6.707864,52.467909,0.0 6.70756,52.467519,0.0 6.700213,52.458105,0.0 6.700107,52.454511,0.0 6.697272,52.452177,0.0 6.692566,52.448301,0.0 6.689908,52.44833,0.0 6.689624,52.448334,0.0 6.683715,52.447499,0.0 6.677…
GM1701	Westerveld	<Polygon><outerBoundaryIs><LinearRing><coordinates>6.303781,52.926536,0.0 6.3346,52.907421,0.0 6.36915,52.92332,0.0 6.385363,52.916894,0.0 6.386808,52.915084,0.0 6.383773,52.912413,0.0 6.382307,52.913324,0.0 6.376239,52.907982,0.0 6.371698,52.904424,0.0 6.36724,52.904461,0.0 6.359608,52.895535,0.0 6.359777,52.895482,0.0 6.374366,52.89092,0.0 6.366756,52.882893,0.0 6.369626,52.878376,0.0 6.369765,…
GM1702	Sint Anthonis	<Polygon><outerBoundaryIs><LinearRing><coordinates>5.858944,51.668891,0.0 5.855997,51.663509,0.0 5.876127,51.653538,0.0 5.873217,51.651752,0.0 5.871724,51.647263,0.0 5.871695,51.644567,0.0 5.87314,51.644561,0.0 5.873691,51.644558,0.0 5.877475,51.644542,0.0 5.87893,51.645435,0.0 5.883284,51.647215,0.0 5.89471,51.645742,0.0 5.897048,51.645441,0.0 5.897714,51.645355,0.0 5.922918,51.634209,0.0 5.9264…
GM1705	Lingewaard	<Polygon><outerBoundaryIs><LinearRing><coordinates>5.960758,51.945317,0.0 5.962143,51.939917,0.0 5.966506,51.939895,0.0 5.967903,51.935393,0.0 5.968511,51.932602,0.0 5.969275,51.929094,0.0 5.976052,51.924836,0.0 5.976486,51.924563,0.0 5.987985,51.914617,0.0 5.987973,51.913718,0.0 5.988277,51.913569,0.0 6.000969,51.907358,0.0 6.016867,51.900981,0.0 6.022596,51.897375,0.0 6.022629,51.897354,0.0 6.0…
GM1706	Cranendonck	<Polygon><outerBoundaryIs><LinearRing><coordinates>5.654692,51.354895,0.0 5.667443,51.326996,0.0 5.670312,51.326989,0.0 5.673165,51.324285,0.0 5.671719,51.322491,0.0 5.670268,51.319798,0.0 5.670257,51.318,0.0 5.673115,51.316195,0.0 5.653217,51.298521,0.0 5.652927,51.298263,0.0 5.644283,51.29109,0.0 5.625555,51.274049,0.0 5.62401,51.249992,0.0 5.623997,51.24978,0.0 5.619599,51.230011,0.0 5.6024,51…
GM1708	Steenwijkerland	<Polygon><outerBoundaryIs><LinearRing><coordinates>6.159224,52.825994,0.0 6.172399,52.816021,0.0 6.172416,52.81692,0.0 6.172957,52.816696,0.0 6.176833,52.815093,0.0 6.181234,52.812367,0.0 6.181291,52.812311,0.0 6.185449,52.808179,0.0 6.187757,52.805885,0.0 6.188519,52.805128,0.0 6.18881,52.804925,0.0 6.200072,52.797072,0.0 6.200232,52.79696,0.0 6.201682,52.795152,0.0 6.19412,52.787114,0.0 6.18512…
GM1709	Moerdijk	<Polygon><outerBoundaryIs><LinearRing><coordinates>4.660171,51.697847,0.0 4.667371,51.687401,0.0 4.673113,51.690134,0.0 4.681805,51.689287,0.0 4.693472,51.683064,0.0 4.694904,51.683972,0.0 4.697338,51.687861,0.0 4.697728,51.688483,0.0 4.705067,51.681334,0.0 4.709513,51.674168,0.0 4.685032,51.667731,0.0 4.695273,51.658816,0.0 4.695289,51.658802,0.0 4.696789,51.655215,0.0 4.689591,51.653375,0.0 4.6…
GM1711	Echt-Susteren	<Polygon><outerBoundaryIs><LinearRing><coordinates>5.904887,51.133798,0.0 5.912021,51.132867,0.0 5.914889,51.133753,0.0 5.916286,51.13105,0.0 5.914837,51.129259,0.0 5.921855,51.118439,0.0 5.922065,51.118305,0.0 5.927526,51.114816,0.0 5.94038,51.114756,0.0 5.941808,51.114749,0.0 5.940369,51.113857,0.0 5.943327,51.113843,0.0 5.954651,51.113788,0.0 5.957519,51.114673,0.0 5.958958,51.115565,0.0 5.961…
GM1714	Sluis	<Polygon><outerBoundaryIs><LinearRing><coordinates>3.536123,51.407025,0.0 3.54478,51.406263,0.0 3.545836,51.40628,0.0 3.546217,51.406286,0.0 3.54769,51.40541,0.0 3.546362,51.402691,0.0 3.550708,51.401861,0.0 3.557964,51.400176,0.0 3.565183,51.39939,0.0 3.568056,51.399435,0.0 3.57829,51.395099,0.0 3.579762,51.394222,0.0 3.578841,51.393616,0.0 3.578433,51.393348,0.0 3.578361,51.393301,0.0 3.584249,…
GM1719	Drimmelen	<Polygon><outerBoundaryIs><LinearRing><coordinates>4.783459,51.767168,0.0 4.786488,51.757294,0.0 4.801912,51.758243,0.0 4.80241,51.758274,0.0 4.809653,51.75831,0.0 4.821286,51.754771,0.0 4.82708,51.754799,0.0 4.834322,51.754833,0.0 4.84298,51.75757,0.0 4.85148,51.756731,0.0 4.851681,51.756712,0.0 4.853102,51.752465,0.0 4.853183,51.752224,0.0 4.853194,51.751325,0.0 4.848913,51.745911,0.0 4.850436,…
GM1721	Bernheze	<Polygon><outerBoundaryIs><LinearRing><coordinates>5.534006,51.741634,0.0 5.543266,51.739156,0.0 5.543883,51.739481,0.0 5.544114,51.738922,0.0 5.559925,51.733539,0.0 5.569856,51.73176,0.0 5.570052,51.731725,0.0 5.574395,51.731718,0.0 5.574484,51.731746,0.0 5.577295,51.732613,0.0 5.581638,51.732606,0.0 5.588849,51.726301,0.0 5.600348,51.7092,0.0 5.598897,51.708304,0.0 5.596003,51.708309,0.0 5.5974…
GM1722	Ferwerderadiel	<Polygon><outerBoundaryIs><LinearRing><coordinates>5.848995,53.377605,0.0 5.865395,53.365859,0.0 5.872907,53.365829,0.0 5.875881,53.363121,0.0 5.88333,53.357698,0.0 5.884791,53.354098,0.0 5.881777,53.353212,0.0 5.880264,53.352319,0.0 5.88623,53.3487,0.0 5.890746,53.34958,0.0 5.898233,53.347751,0.0 5.9072,53.344118,0.0 5.911683,53.342301,0.0 5.916132,53.337789,0.0 5.911606,53.336011,0.0 5.911599,5…
GM1723	Alphen-Chaam	<Polygon><outerBoundaryIs><LinearRing><coordinates>4.838523,51.528311,0.0 4.842857,51.527432,0.0 4.845718,51.529243,0.0 4.845654,51.534637,0.0 4.854302,51.534677,0.0 4.867223,51.53923,0.0 4.888571,51.525226,0.0 4.889004,51.524941,0.0 4.911604,51.511029,0.0 4.912212,51.510654,0.0 4.956787,51.519817,0.0 4.962483,51.52703,0.0 4.969739,51.521662,0.0 4.978377,51.522592,0.0 4.985614,51.519021,0.0 4.982…
GM1724	Bergeijk	<Polygon><outerBoundaryIs><LinearRing><coordinates>5.4135,51.384864,0.0 5.419245,51.383065,0.0 5.422119,51.383963,0.0 5.42499,51.380366,0.0 5.42355,51.375872,0.0 5.422112,51.374973,0.0 5.419238,51.372277,0.0 5.422109,51.370478,0.0 5.420665,51.359691,0.0 5.4221,51.357893,0.0 5.422212,51.35761,0.0 5.423479,51.354431,0.0 5.423533,51.354296,0.0 5.424076,51.350875,0.0 5.424518,51.348094,0.0 5.424961,5…
GM1728	Bladel	<Polygon><outerBoundaryIs><LinearRing><coordinates>5.217934,51.43149,0.0 5.223706,51.426105,0.0 5.223926,51.426139,0.0 5.229455,51.427011,0.0 5.229644,51.427071,0.0 5.238074,51.42972,0.0 5.243838,51.426131,0.0 5.246717,51.425236,0.0 5.252477,51.422546,0.0 5.274076,51.409983,0.0 5.278389,51.409987,0.0 5.281925,51.406314,0.0 5.282712,51.405496,0.0 5.291338,51.404605,0.0 5.297078,51.409104,0.0 5.302…
GM1729	Gulpen-Wittem	<Polygon><outerBoundaryIs><LinearRing><coordinates>5.930051,50.844205,0.0 5.930019,50.841508,0.0 5.930377,50.841393,0.0 5.932848,50.840596,0.0 5.935688,50.840583,0.0 5.936401,50.8409,0.0 5.94568,50.84503,0.0 5.945695,50.845035,0.0 5.948531,50.845915,0.0 5.95136,50.845002,0.0 5.95143,50.845032,0.0 5.955641,50.846779,0.0 5.95694,50.836884,0.0 5.956929,50.835985,0.0 5.959701,50.830577,0.0 5.968128,5…
GM1730	Tynaarlo	<Polygon><outerBoundaryIs><LinearRing><coordinates>6.540647,53.181112,0.0 6.542514,53.179722,0.0 6.54401,53.179707,0.0 6.548569,53.182359,0.0 6.549312,53.182352,0.0 6.549069,53.181306,0.0 6.548801,53.18121,0.0 6.558747,53.171475,0.0 6.561427,53.167252,0.0 6.561616,53.166953,0.0 6.561598,53.166273,0.0 6.561592,53.166055,0.0 6.562916,53.159751,0.0 6.564387,53.158837,0.0 6.565625,53.158825,0.0 6.565…
GM1731	Midden-Drenthe	<Polygon><outerBoundaryIs><LinearRing><coordinates>6.487317,52.950153,0.0 6.493223,52.948301,0.0 6.4978,52.952753,0.0 6.509645,52.948309,0.0 6.519908,52.944456,0.0 6.518327,52.940876,0.0 6.5345,52.933531,0.0 6.535988,52.933517,0.0 6.539247,52.944271,0.0 6.537783,52.945184,0.0 6.543994,52.955866,0.0 6.544019,52.95591,0.0 6.555779,52.950403,0.0 6.555832,52.950377,0.0 6.561657,52.947648,0.0 6.566071…
GM1734	Overbetuwe	<Polygon><outerBoundaryIs><LinearRing><coordinates>5.834389,51.963844,0.0 5.831434,51.95936,0.0 5.830573,51.954824,0.0 5.830396,51.953893,0.0 5.8299,51.951276,0.0 5.829846,51.945882,0.0 5.850192,51.944006,0.0 5.850211,51.945804,0.0 5.85311,51.944893,0.0 5.853305,51.944893,0.0 5.853911,51.94489,0.0 5.854565,51.944888,0.0 5.861828,51.94396,0.0 5.86213,51.943905,0.0 5.871991,51.94212,0.0 5.878897,51…
GM1735	Hof van Twente	<Polygon><outerBoundaryIs><LinearRing><coordinates>6.750332,52.269654,0.0 6.750869,52.266542,0.0 6.751576,52.262448,0.0 6.751603,52.262357,0.0 6.754229,52.253427,0.0 6.75295,52.252671,0.0 6.748835,52.25274,0.0 6.730186,52.25367,0.0 6.729335,52.253712,0.0 6.725078,52.252895,0.0 6.724915,52.252863,0.0 6.720415,52.249318,0.0 6.720334,52.246622,0.0 6.72028,52.244825,0.0 6.72161,52.240315,0.0 6.721583…
GM1740	Neder-Betuwe	<Polygon><outerBoundaryIs><LinearRing><coordinates>5.652437,51.955405,0.0 5.659701,51.95359,0.0 5.666975,51.953573,0.0 5.655299,51.947308,0.0 5.6524,51.949112,0.0 5.65094,51.948217,0.0 5.64654,51.941934,0.0 5.647989,51.941032,0.0 5.655272,51.942813,0.0 5.661101,51.944598,0.0 5.666195,51.942218,0.0 5.666902,51.941887,0.0 5.668346,51.940086,0.0 5.659608,51.938309,0.0 5.661041,51.93471,0.0 5.66104,5…
GM1742	Rijssen-Holten	<Polygon><outerBoundaryIs><LinearRing><coordinates>6.525461,52.326069,0.0 6.531764,52.319667,0.0 6.531814,52.319616,0.0 6.533258,52.318703,0.0 6.533619,52.31855,0.0 6.536852,52.317184,0.0 6.537611,52.316863,0.0 6.542034,52.317719,0.0 6.54335,52.318238,0.0 6.54648,52.319474,0.0 6.549041,52.313628,0.0 6.549249,52.313154,0.0 6.553318,52.300528,0.0 6.554666,52.29602,0.0 6.554295,52.295373,0.0 6.55312…
GM1771	Geldrop-Mierlo	<Polygon><outerBoundaryIs><LinearRing><coordinates>5.584798,51.461113,0.0 5.590542,51.458406,0.0 5.593262,51.45925,0.0 5.593424,51.4593,0.0 5.603476,51.454787,0.0 5.607784,51.452981,0.0 5.60921,51.450282,0.0 5.614965,51.450271,0.0 5.616098,51.450268,0.0 5.617629,51.450265,0.0 5.617842,51.450265,0.0 5.621576,51.451034,0.0 5.622163,51.451155,0.0 5.641985,51.456414,0.0 5.642336,51.456507,0.0 5.64499…
GM1773	Olst-Wijhe	<Polygon><outerBoundaryIs><LinearRing><coordinates>6.158625,52.454775,0.0 6.17882,52.43217,0.0 6.192087,52.433879,0.0 6.193476,52.429375,0.0 6.197871,52.428446,0.0 6.20818,52.429274,0.0 6.20813,52.426578,0.0 6.221186,52.425598,0.0 6.221345,52.425586,0.0 6.23162,52.424615,0.0 6.231547,52.424494,0.0 6.22251,52.409398,0.0 6.232592,52.39854,0.0 6.232541,52.395843,0.0 6.231003,52.392259,0.0 6.230901,5…
GM1774	Dinkelland	<Polygon><outerBoundaryIs><LinearRing><coordinates>7.008513,52.437157,0.0 7.011171,52.42998,0.0 7.022732,52.424427,0.0 7.028245,52.414461,0.0 7.028249,52.414457,0.0 7.03666,52.403556,0.0 7.052719,52.400635,0.0 7.055725,52.40239,0.0 7.060065,52.400531,0.0 7.059929,52.396937,0.0 7.064079,52.391551,0.0 7.064132,52.391483,0.0 7.072261,52.373387,0.0 7.008802,52.365283,0.0 6.985575,52.372791,0.0 6.9713…
GM1783	Westland	<Polygon><outerBoundaryIs><LinearRing><coordinates>4.209947,52.034312,0.0 4.212932,52.031644,0.0 4.220148,52.034413,0.0 4.228868,52.035398,0.0 4.234581,52.039949,0.0 4.234743,52.039789,0.0 4.248041,52.026596,0.0 4.259607,52.030303,0.0 4.259637,52.030318,0.0 4.272565,52.036719,0.0 4.272591,52.036703,0.0 4.278062,52.033431,0.0 4.278483,52.033179,0.0 4.281509,52.028713,0.0 4.281861,52.02845,0.0 4.28…
GM1842	Midden-Delfland	<Polygon><outerBoundaryIs><LinearRing><coordinates>4.319865,52.009289,0.0 4.322863,52.00572,0.0 4.331374,52.008443,0.0 4.331538,52.008496,0.0 4.332994,52.008509,0.0 4.338556,52.006854,0.0 4.338868,52.006527,0.0 4.338883,52.005864,0.0 4.338921,52.005842,0.0 4.341838,52.004093,0.0 4.341476,52.003708,0.0 4.341424,52.00368,0.0 4.341424,52.00368,0.0 4.341425,52.003679,0.0 4.341437,52.003666,0.0 4.3377…
GM1859	Berkelland	<Polygon><outerBoundaryIs><LinearRing><coordinates>6.591807,52.182932,0.0 6.607038,52.17413,0.0 6.604017,52.170565,0.0 6.603992,52.169667,0.0 6.608254,52.165128,0.0 6.612614,52.164183,0.0 6.618094,52.165798,0.0 6.61851,52.16592,0.0 6.621532,52.169484,0.0 6.627478,52.173018,0.0 6.630427,52.173886,0.0 6.634787,52.172941,0.0 6.640508,52.168385,0.0 6.645095,52.175529,0.0 6.64943,52.173684,0.0 6.64962…
GM1876	Bronckhorst	<Polygon><outerBoundaryIs><LinearRing><coordinates>6.363285,52.126955,0.0 6.369087,52.125109,0.0 6.369605,52.125263,0.0 6.377908,52.127732,0.0 6.392613,52.132102,0.0 6.393104,52.132098,0.0 6.396994,52.132065,0.0 6.392451,52.124912,0.0 6.39673,52.120381,0.0 6.39667,52.117684,0.0 6.392209,52.114126,0.0 6.416758,52.102228,0.0 6.423951,52.09767,0.0 6.419469,52.093215,0.0 6.41535,52.08993,0.0 6.415009…
GM1883	Sittard-Geleen	<Polygon><outerBoundaryIs><LinearRing><coordinates>5.824241,51.067604,0.0 5.826992,51.056806,0.0 5.827008,51.056707,0.0 5.828341,51.04871,0.0 5.829754,51.048882,0.0 5.835481,51.049581,0.0 5.838316,51.047772,0.0 5.841159,51.046862,0.0 5.842812,51.046856,0.0 5.844011,51.046851,0.0 5.849716,51.046828,0.0 5.851106,51.043227,0.0 5.85128,51.042947,0.0 5.853912,51.038721,0.0 5.849626,51.037839,0.0 5.851…
GM1884	Kaag en Braassem	<Polygon><outerBoundaryIs><LinearRing><coordinates>4.724437,52.233401,0.0 4.723214,52.217214,0.0 4.72531,52.214079,0.0 4.726208,52.212736,0.0 4.723674,52.21194,0.0 4.723295,52.211821,0.0 4.720503,52.202816,0.0 4.720321,52.202864,0.0 4.707282,52.206336,0.0 4.707112,52.206095,0.0 4.695829,52.190089,0.0 4.691399,52.19276,0.0 4.689937,52.192751,0.0 4.689895,52.192672,0.0 4.687315,52.187757,0.0 4.6870…
GM1891	Dantumadiel	<Polygon><outerBoundaryIs><LinearRing><coordinates>6.076586,53.325294,0.0 6.078058,53.323488,0.0 6.075042,53.322607,0.0 6.073441,53.316325,0.0 6.071641,53.297464,0.0 6.073084,53.293861,0.0 6.065585,53.293904,0.0 6.055059,53.292165,0.0 6.055023,53.291911,0.0 6.051686,53.26792,0.0 6.051231,53.265893,0.0 6.050807,53.264,0.0 6.050076,53.260739,0.0 6.050067,53.260715,0.0 6.047032,53.252866,0.0 6.04695…
GM1892	Zuidplas	<Polygon><outerBoundaryIs><LinearRing><coordinates>4.637184,52.012685,0.0 4.637383,52.012641,0.0 4.648918,52.019905,0.0 4.65622,52.022671,0.0 4.6634,52.025389,0.0 4.667175,52.02387,0.0 4.667809,52.023071,0.0 4.667814,52.022719,0.0 4.667817,52.022586,0.0 4.667858,52.020023,0.0 4.665126,52.01744,0.0 4.664987,52.017308,0.0 4.665016,52.01551,0.0 4.667959,52.013731,0.0 4.670901,52.011951,0.0 4.668002,…
GM1894	Peel en Maas	<Polygon><outerBoundaryIs><LinearRing><coordinates>6.073128,51.396336,0.0 6.074538,51.39453,0.0 6.077425,51.395412,0.0 6.087415,51.390857,0.0 6.090275,51.389941,0.0 6.090308,51.389876,0.0 6.090579,51.386566,0.0 6.078617,51.379223,0.0 6.087153,51.373778,0.0 6.091388,51.372866,0.0 6.091448,51.372853,0.0 6.095659,51.366534,0.0 6.095668,51.366517,0.0 6.099841,51.358418,0.0 6.100824,51.358165,0.0 6.10…
GM1895	Oldambt	<Polygon><outerBoundaryIs><LinearRing><coordinates>7.013867,53.261442,0.0 7.022584,53.254133,0.0 7.033207,53.257583,0.0 7.034808,53.260257,0.0 7.040835,53.261073,0.0 7.058326,53.248248,0.0 7.059859,53.249125,0.0 7.068581,53.243644,0.0 7.068636,53.24361,0.0 7.080828,53.248831,0.0 7.077903,53.25067,0.0 7.08407,53.255077,0.0 7.091667,53.257666,0.0 7.093129,53.256747,0.0 7.097659,53.257581,0.0 7.1034…
GM1896	Zwartewaterland	<Polygon><outerBoundaryIs><LinearRing><coordinates>6.120935,52.666246,0.0 6.104542,52.658257,0.0 6.104527,52.657358,0.0 6.104524,52.657164,0.0 6.10438,52.64837,0.0 6.1028,52.642088,0.0 6.098295,52.637621,0.0 6.098289,52.637243,0.0 6.09685,52.637181,0.0 6.098283,52.636851,0.0 6.098281,52.636722,0.0 6.096731,52.632237,0.0 6.099598,52.626827,0.0 6.104029,52.6268,0.0 6.106851,52.618694,0.0 6.106807,5…
GM1916	Leidschendam-Voorburg	<Polygon><outerBoundaryIs><LinearRing><coordinates>4.481105,52.109413,0.0 4.49143,52.098819,0.0 4.493051,52.090741,0.0 4.493087,52.088943,0.0 4.474174,52.086101,0.0 4.475706,52.082517,0.0 4.455819,52.079728,0.0 4.455338,52.079661,0.0 4.420676,52.0632,0.0 4.411864,52.072847,0.0 4.411711,52.073015,0.0 4.405953,52.077329,0.0 4.405778,52.07746,0.0 4.404489,52.078996,0.0 4.404279,52.079246,0.0 4.39737…
GM1926	Pijnacker-Nootdorp	<Polygon><outerBoundaryIs><LinearRing><coordinates>4.405038,52.053806,0.0 4.422367,52.052426,0.0 4.425283,52.05245,0.0 4.425368,52.052442,0.0 4.438418,52.051131,0.0 4.450124,52.049954,0.0 4.450634,52.049123,0.0 4.456161,52.040113,0.0 4.458767,52.039335,0.0 4.459095,52.039237,0.0 4.470079,52.041022,0.0 4.470718,52.041126,0.0 4.476713,52.033082,0.0 4.469537,52.027632,0.0 4.46085,52.024867,0.0 4.457…
GM1955	Montferland	<Polygon><outerBoundaryIs><LinearRing><coordinates>6.151696,51.967604,0.0 6.158833,51.959467,0.0 6.162858,51.956926,0.0 6.163151,51.956742,0.0 6.173288,51.953977,0.0 6.183647,51.949215,0.0 6.189162,51.946679,0.0 6.189114,51.943982,0.0 6.193445,51.942154,0.0 6.193912,51.941969,0.0 6.204998,51.93758,0.0 6.205453,51.937855,0.0 6.206469,51.938469,0.0 6.203593,51.940287,0.0 6.203642,51.942983,0.0 6.20…
GM1987	Menterwolde	<Polygon><outerBoundaryIs><LinearRing><coordinates>6.925558,53.223058,0.0 6.924029,53.222179,0.0 6.928296,53.215832,0.0 6.929728,53.214016,0.0 6.920557,53.208741,0.0 6.924951,53.205988,0.0 6.918743,53.199776,0.0 6.917119,53.196202,0.0 6.923103,53.196125,0.0 6.923541,53.195987,0.0 6.925637,53.195323,0.0 6.926064,53.195188,0.0 6.922944,53.191633,0.0 6.919984,53.19257,0.0 6.916865,53.189014,0.0 6.91…
