# Supplementary material for: Identification of potential vulnerable points and paths of contamination in the Dutch broiler meat trade network
Source: PLoS One. 2020 May 15;15(5):e0233376. doi: 10.1371/journal.pone.0233376 (PMC7228058; doi:10.1371/journal.pone.0233376)
Supplement: S1 Data — (ZIP) [file pone.0233376.s002.zip › capaities_per_actor.xlsx]

## Sheet: capacities
No.	city					Source		No.	Slaughter house	City	Capacity x1000 kg/week	Source	Importer	Exportert		No.	processor	City	turnover eruo/year	Source	Importer	Exportert		1	Aa en Hunze	25390	457020	25.39
		# parents of broiler	# broiler	# hatchery farm	# broiler farm			1	Storteboom Barneveld BV	Barneveld	962	The Poultry Site	1	1		1	J. Tromp	Landsmeer	0.82	H&B	0	0		2	Aalburg	13153	236754	13.153
1	Aa en Hunze	24630	401410	1	6	CBS		2	Storteboom Fresh B.V	Putten	962	The Poultry Site	1	1		2	Nijhof Nijkerk B.V.	Nijkerk	0.58	H&B	0	0		3	Aalsmeer	31499	566982	31.499
2	Aalburg	0	0	0	0	CBS		3	Storteboom Kornhorn B.V	Grootegast.	1750	interview	1	1		3	Khumex Poultry Products	Zeewolde	0.34	H&B	1	1		4	Aalten	26962	485316	26.962
3	Aalsmeer	0	0	0	0	CBS		4	Storteboom Nijkerk B.V	Nijkerk	350	The Poultry Site	1	1		4	Brandenburg	Oudewater	X	Website	0	0		5	Achtkarspelen	27935	502830	27.935
4	Aalten	60897	96500	2	1	CBS		5	Storteboom Nijkerk B.V 2	Nijkerk	500	The Poultry Site	1	1		5	Meat Friends Best	Best	37.5	KAMPASS	0	0		6	Alblasserdam	20014	360252	20.014
5	Achtkarspelen	27511	556565	1	5	CBS		6	Storteboom Zeewolde B.V	Zeewolde	800	The Poultry Site	1	1		6	Meat Friends Noord	Midden-Drenthe	37.5	KAMPASS	0	0		7	Albrandswaard	25218	453924	25.218
6	Alblasserdam	0	0	0	0	CBS		7	Clazing	Zuidplas	962	The Poultry Site	1	0		7	Meat Friends Roosendaal	Roosendaal	75	KAMPASS	0	0		8	Alkmaar	108470	1952460	108.47
7	Albrandswaard	0	0	0	0	CBS		8	Van den Bor Pluimveeslachterijen	Nijkerk	1700	interview	0	0		8	Sleegers	Hapert	X	KAMPASS	0	0		9	Almelo	72629	1307322	72.629
8	Alkmaar	0	173160	0	1	CBS		9	Van der Linden Poultry	Peel en Maas	384	The Poultry Site	0	0		9	STARA FOODS BV	Gervenseweg	X	Website	0	0		10	Almere	203990	3671820	203.99
9	Almelo	0	0	0	0	CBS		10	Gebr. Heijs	Leek	384	The Poultry Site	1	0		10	Ven Poultry B.V.	Someren	3.7	H&B	1	1		11	Alphen aan den Rijn	109682	1974276	109.682
10	Almere	0	0	0	0	CBS		11	Mieki Hunsel B.V.	Leudal	460	interview	0	0		11	Poeliersbedrijf Ep de Graaf	Putten	2000pallets	Website	0	0		12	Alphen-Chaam	10083	181494	10.083
11	Alphen aan den Rijn	0	27000	0	1	CBS		12	Esbro	Doetinchem	600	interview	1	0		12	CFG Poultry B.V.	Nijkerk	0.57	H&B	0	0		13	Ameland	3654	65772	3.654
12	Alphen-Chaam	0	593980	0	6	CBS		13	Fa. Jan van Ee B.V.	Barneveld	769	The Poultry Site	0	0		13	Wijnen Meat B.V.	Oss	55.3	H&B	1	0		14	Amersfoort	155226	2794068	155.226
13	Ameland	0	0	0	0	CBS		14	C. van Miert Pluimveeverwerking	Stichtse Vecht	769	The Poultry Site	0	0		14	Mr. John Chicken Food Systems B.V.	Zuidplas	0.279	H&B	0	0		15	Amstelveen	89870	1617660	89.87
14	Amersfoort	0	61560	0	1	CBS		15	Plukon Wezep/Friki	Oldebroek	791	The Poultry Site	1	0		15	TD Poultry Processing BV	Veenendaal	X	Website	0	0		16	Amsterdam	854047	15372846	854.047
15	Amstelveen	0	0	0	0	CBS		16	Plukon Ommel/ Flandrex	Asten	260	interview	1	0		16	Van Hessen B.V.	Zuidplas	124.434	H&B	1	1		17	Apeldoorn	161156	2900808	161.156
16	Amsterdam	0	0	0	0	CBS		17	Plukon Blokker/ Vleesch Du Bois 2	Hoorn	260	interview	1	0		17	Horeca Specialiteiten Giessen	Aalburg	0.819	H&B	0	0		18	Appingedam	11801	212418	11.801
17	Apeldoorn	0	124980	0	1	CBS		18	Plukon Dedemsvaart/ Vleesch Du Bois	Hardenberg	260	interview	1	0		18	Van der Meer Vlees	Eersel	0.189	H&B	0	0		19	Arnhem	157223	2830014	157.223
18	Appingedam	0	0	0	0	CBS		19	Pingo Poultry	Hof van Twente	769	interview	1	0		19	Bilal Chicken Centre	Amsterdam	1.5	H&B	0	0		20	Assen	67708	1218744	67.708
19	Arnhem	0	0	0	0	CBS		20	Gecombineerde pluimvee slachterijen (G.P.S)	Nunspeet	962	The Poultry Site	0	0		20	GroenlandKip	Bodegraven	124.434	H&B	1	0		21	Asten	16719	300942	16.719
20	Assen	0	0	0	0	CBS					14654					21	kipkruidennl-henny-penny	Zuidplas	ORDER	Website	0	0		22	Baarle-Nassau	6799	122382	6.799
21	Asten	0	655473	0	6	CBS										22	Emin Chicken BV	Amsterdam	OREDER	Website	0	0		23	Baarn	24630	443340	24.63
22	Baarle-Nassau	26408	226301	1	3	CBS										23	Koylu Food	Eindhoven	0.36	H&B	0	0		24	Barendrecht	48477	872586	48.477
23	Baarn	0	0	0	0	CBS		No.	Processor with slaughtering business	city	turnover eruo/year	Source				24	KappersFoods	Cuijk	300	KAMPSS	0	0		25	Barneveld	57339	1032102	57.339
24	Barendrecht	0	0	0	0	CBS		1	Frisia Food BV	Ooststellingwerf	81.72	H&B	1	0		25	Jan Zandbergen	Veenendaal	300	KAMPSS	1	0		26	Bedum	10475	188550	10.475
25	Barneveld	135852	70400	7	3	CBS		2	W. van der Meer en Zonen	Waadhoeke	27.29	H&B	0	0		26	H. Ferwerda BV	Rotterdam	45	KAMPSS	1	0		27	Beek	15895	286110	15.895
26	Bedum	0	39800	0	1	CBS		3	Poeliersbedrijf Van Berkel	Loon op Zand	0.34	H&B	0	0		27	Ferdinand Zandbergen BV	Woudenberg	104	H&B	1	0		28	Beemster	9550	171900	9.55
27	Beek	0	0	0	0	CBS		4	Polskamp B.V.	Ermelo	100.01	KAMPASS	1	0		28	Broviand B.V.	Someren	300	KAMPSS	0	0		29	Beesel	13444	241992	13.444
28	Beemster	0	0	0	0	CBS		5	Polskamp B.V.	Ede	100.01	KAMPASS	1	0		29	Nijhof Nijkerk B.V.	Nijkerk	0.585	H&B	0	0		30	Berg en Dal	34748	625464	34.748
29	Beesel	0	0	0	0	CBS		6	Poelier van der Wal B.V.	Kollumerland en Nieuwkruisland	0.42	H&B	1	1		30	Firma Poelierderij Jo van Druenen	Oss	0.432	H&B	0	0		31	Bergeijk	18398	331164	18.398
30	Berg en Dal	0	23040	0	1	CBS		7	Van Loon Son B.V.	Son en Breugel	284.07	H&B	0	0		31	Ghouzli BV	Nijkerkerveen	10-19employees	KAMPASS	0	0		32	Bergen (LI)	13106	235908	13.106
31	Bergeijk	0	718076	0	7	CBS		8	Van Loon Eersel	Eersel	284.07	H&B	0	0		32	Poeliersbedrijf Teteringen	Breda	0.5	H&B	0	0		33	Bergen (NH)	29941	538938	29.941
32	Bergen (LI)	0	0	0	0	CBS		9	N. Vriesekoop B.V.	Zoetermeer	300	KAMPSS	1	0		33	Driessen Hilversum	Hilversum	X	Website	0	0		34	Bergen op Zoom	66354	1194372	66.354
33	Bergen (NH)	0	0	0	0	CBS		10	Heijs Food Products	Hoogeveen	300	KAMPSS	0	0										35	Berkelland	44032	792576	44.032
34	Bergen op Zoom	0	0	0	0	CBS		11	Thyker B.V.	Barneveld	X	Website	1	0										36	Bernheze	30550	549900	30.55
35	Berkelland	12600	330710	1	4	CBS		12	Vee- en Vleeshandel Verschoor	Leiderdorp	0.8	H&B	0	1										37	Best	29497	530946	29.497
36	Bernheze	453443	647819	13	7	CBS		13	JP puurvlees	Nunspeet	0.31	H&B	0	0										38	Beuningen	25798	464364	25.798
37	Best	21105	0	1	0	CBS		14	J.P. Gringhuis	Emmen	0.22	H&B	0	0										39	Beverwijk	41077	739386	41.077
38	Beuningen	0	0	0	0	CBS		15	Jandlis Meat	Dronten	0.22	H&B	0	0										40	Binnenmaas	29098	523764	29.098
39	Beverwijk	0	0	0	0	CBS		16	Pluimveeslachterij De Wolf	Dongen	0.13	H&B	0	0										41	Bladel	20144	362592	20.144
40	Binnenmaas	0	100670	0	2	CBS		17	H. de Vries Pluimveeverwerkende	Nijkerk	17	H&B	1	0										42	Blaricum	10795	194310	10.795
41	Bladel	99235	112050	3	1	CBS		18	Quality Halal Meat	Rotterdam	0.17	H&B	0	0										43	Bloemendaal	23208	417744	23.208
42	Blaricum	0	0	0	0	CBS		19	Jan van Ee BV	Stroe	240kg/week	Website	0	0										44	Bodegraven-Reeuwijk	33948	611064	33.948
43	Bloemendaal	0	0	0	0	CBS		20	Kemper	Bronckhorst	7.5	KAMPSS	0	0										45	Boekel	10502	189036	10.502
44	Bodegraven-Reeuwijk	0	82920	0	2	CBS																		46	Borger-Odoorn	25351	456318	25.351
45	Boekel	79696	125500	4	2	CBS																		47	Borne	23124	416232	23.124
46	Borger-Odoorn	0	1052705	0	11	CBS																		48	Borsele	22716	408888	22.716
47	Borne	0	6720	0	1	CBS																		49	Boxmeer	28853	519354	28.853
48	Borsele	0	57090	0	1	CBS																		50	Boxtel	30672	552096	30.672
49	Boxmeer	74308	0	2	3	CBS																		51	Breda	183448	3302064	183.448
50	Boxtel	0	0	0	0	CBS																		52	Brielle	17040	306720	17.04
51	Breda	0	0	0	0	CBS																		53	Bronckhorst	36352	654336	36.352
52	Brielle	0	0	0	0	CBS																		54	Brummen	20771	373878	20.771
53	Bronckhorst	104777	100714	1	2	CBS																		55	Brunssum	28241	508338	28.241
54	Brummen	0	0	0	0	CBS																		56	Bunnik	15214	273852	15.214
55	Brunssum	0	0	0	0	CBS																		57	Bunschoten	21266	382788	21.266
56	Bunnik	0	93678	0	0	CBS																		58	Buren	26365	474570	26.365
57	Bunschoten	0	0	0	0	CBS																		59	Capelle aan den IJssel	66854	1203372	66.854
58	Buren	0	46440	0	1	CBS																		60	Castricum	35608	640944	35.608
59	Capelle aan den IJssel	0	0	0	0	CBS																		61	Coevorden	35299	635382	35.299
60	Castricum	0	0	0	0	CBS																		62	Cranendonck	20336	366048	20.336
61	Coevorden	0	211733	0	3	CBS																		63	Cromstrijen	12826	230868	12.826
62	Cranendonck	7010	9630	1	1	CBS																		64	Cuijk	24911	448398	24.911
63	Cromstrijen	0	0	0	0	CBS																		65	Culemborg	28195	507510	28.195
64	Cuijk	125534	0	2	0	CBS																		66	Dalfsen	28242	508356	28.242
65	Culemborg	0	0	0	0	CBS																		67	Dantumadiel	18904	340272	18.904
66	Dalfsen	250859	318002	7	6	CBS																		68	De Bilt	42846	771228	42.846
67	Dantumadiel	0	0	0	0	CBS																		69	De Fryske Marren	51742	931356	51.742
68	De Bilt	0	93678	0	1	CBS																		70	De Marne	10058	181044	10.058
69	De Fryske Marren	30226	304690	1	3	CBS																		71	De Ronde Venen	43620	785160	43.62
70	De Marne	0	0	0	0	CBS																		72	De Wolden	23917	430506	23.917
71	De Ronde Venen	0	0	0	0	CBS																		73	Delft	102253	1840554	102.253
72	De Wolden	108698	603497	3	8	CBS																		74	Delfzijl	24863	447534	24.863
73	Delft	0	0	0	0	CBS																		75	Den Helder	55760	1003680	55.76
74	Delfzijl	0	579457	0	7	CBS																		76	Deurne	32137	578466	32.137
75	Den Helder	0	0	0	0	CBS																		77	Deventer	99653	1793754	99.653
76	Deurne	98625	455047	3	4	CBS																		78	Diemen	28121	506178	28.121
77	Deventer	33200	604500	1	5	CBS																		79	Dinkelland	26291	473238	26.291
78	Diemen	0	0	0	0	CBS																		80	Doesburg	11328	203904	11.328
79	Dinkelland	809	108653	1	2	CBS																		81	Doetinchem	57382	1032876	57.382
80	Doesburg	0	0	0	0	CBS																		82	Dongen	25777	463986	25.777
81	Doetinchem	73626	4150	1	1	CBS																		83	Dongeradeel	23789	428202	23.789
82	Dongen	0	0	0	0	CBS																		84	Dordrecht	118426	2131668	118.426
83	Dongeradeel	19099	0	1	0	CBS																		85	Drechterland	19440	349920	19.44
84	Dordrecht	0	0	0	0	CBS																		86	Drimmelen	27063	487134	27.063
85	Drechterland	0	0	0	0	CBS																		87	Dronten	40735	733230	40.735
86	Drimmelen	0	202804	0	2	CBS																		88	Druten	18701	336618	18.701
87	Dronten	62814	267218	3	6	CBS																		89	Duiven	25438	457884	25.438
88	Druten	48167	0	2	0	CBS																		90	Echt-Susteren	31751	571518	31.751
89	Duiven	20700	0	1	0	CBS																		91	Edam-Volendam	35953	647154	35.953
90	Echt-Susteren	0	102600	0	3	CBS																		92	Ede	114682	2064276	114.682
91	Edam-Volendam	0	0	0	0	CBS																		93	Eemnes	9112	164016	9.112
92	Ede	339590	558140	11	14	CBS																		94	Eemsmond	15553	279954	15.553
93	Eemnes	0	0	0	0	CBS																		95	Eersel	18778	338004	18.778
94	Eemsmond	1000	309530	1	4	CBS																		96	Eijsden-Margraten	25566	460188	25.566
95	Eersel	319148	476862	8	5	CBS																		97	Eindhoven	229126	4124268	229.126
96	Eijsden-Margraten	0	0	0	0	CBS																		98	Elburg	23107	415926	23.107
97	Eindhoven	0	0	0	0	CBS																		99	Emmen	107192	1929456	107.192
98	Elburg	0	0	0	0	CBS																		100	Enkhuizen	18476	332568	18.476
99	Emmen	0	794689	0	10	CBS																		101	Enschede	158261	2848698	158.261
100	Enkhuizen	0	24200	0	1	CBS																		102	Epe	32863	591534	32.863
101	Enschede	0	71300	0	1	CBS																		103	Ermelo	26793	482274	26.793
102	Epe	1487	86040	1	1	CBS																		104	Etten-Leur	43532	783576	43.532
103	Ermelo	0	21960	0	1	CBS																		105	Ferwerderadiel	8671	156078	8.671
104	Etten-Leur	0	39000	0	1	CBS																		106	Geertruidenberg	21517	387306	21.517
105	Ferwerderadiel	0	579605	0	6	CBS																		107	Geldermalsen	26818	482724	26.818
106	Geertruidenberg	0	353070	0	2	CBS																		108	Geldrop-Mierlo	39252	706536	39.252
107	Geldermalsen	0	0	0	0	CBS																		109	Gemert-Bakel	30340	546120	30.34
108	Geldrop-Mierlo	0	0	0	0	CBS																		110	Gennep	17052	306936	17.052
109	Gemert-Bakel	60340	739887	2	6	CBS																		111	Giessenlanden	14551	261918	14.551
110	Gennep	0	141390	0	1	CBS																		112	Gilze en Rijen	26313	473634	26.313
111	Giessenlanden	0	43700	0	1	CBS																		113	Goeree-Overflakkee	49129	884322	49.129
112	Gilze en Rijen	0	100730	0	1	CBS																		114	Goes	37636	677448	37.636
113	Goeree-Overflakkee	0	0	0	0	CBS																		115	Goirle	23621	425178	23.621
114	Goes	0	68770	0	1	CBS																		116	Gooise Meren	57337	1032066	57.337
115	Goirle	0	152970	0	1	CBS																		117	Gorinchem	36284	653112	36.284
116	Gooise Meren	0	0	0	0	CBS																		118	Gouda	72700	1308600	72.7
117	Gorinchem	0	0	0	0	CBS																		119	Grave	12419	223542	12.419
118	Gouda	0	0	0	0	CBS																		120	Groningen	202810	3650580	202.81
119	Grave	0	0	0	0	CBS																		121	Grootegast	12143	218574	12.143
120	Groningen	0	25560	0	1	CBS																		122	Gulpen-Wittem	14196	255528	14.196
121	Grootegast	0	193860	0	1	CBS																		123	Haaksbergen	24291	437238	24.291
122	Gulpen-Wittem	0	0	0	0	CBS																		124	Haaren	14103	253854	14.103
123	Haaksbergen	0	87600	0	2	CBS																		125	Haarlem	159709	2874762	159.709
124	Haaren	0	64434	0	1	CBS																		126	Haarlemmerliede	5867	105606	5.867
125	Haarlem	0	0	0	0	CBS																		127	Haarlemmermeer	147282	2651076	147.282
126	Haarlemmerliede	0	0	0	0	CBS																		128	Halderberge	29888	537984	29.888
127	Haarlemmermeer	0	329431	0	2	CBS																		129	Hardenberg	60539	1089702	60.539
128	Halderberge	0	110920	0	0	CBS																		130	Harderwijk	46832	842976	46.832
129	Hardenberg	299342	1402213	11	16	CBS																		131	Hardinxveld-Giessendam	17958	323244	17.958
130	Harderwijk	8016	0	1	0	CBS																		132	Haren	19860	357480	19.86
131	Hardinxveld-Giessendam	0	0	0	0	CBS																		133	Harlingen	15783	284094	15.783
132	Haren	0	0	0	0	CBS																		134	Hattem	12154	218772	12.154
133	Harlingen	0	0	0	0	CBS																		135	Heemskerk	39146	704628	39.146
134	Hattem	0	0	0	0	CBS																		136	Heemstede	27080	487440	27.08
135	Heemskerk	0	0	0	0	CBS																		137	Heerde	18603	334854	18.603
136	Heemstede	0	0	0	0	CBS																		138	Heerenveen	50192	903456	50.192
137	Heerde	0	0	0	0	CBS																		139	Heerhugowaard	55850	1005300	55.85
138	Heerenveen	0	651467	0	3	CBS																		140	Heerlen	86762	1561716	86.762
139	Heerhugowaard	0	160690	0	2	CBS																		141	Heeze-Leende	15886	285948	15.886
140	Heerlen	0	0	0	0	CBS																		142	Heiloo	23099	415782	23.099
141	Heeze-Leende	98947	68000	4	2	CBS																		143	Hellendoorn	35796	644328	35.796
142	Heiloo	0	0	0	0	CBS																		144	Hellevoetsluis	39992	719856	39.992
143	Hellendoorn	70928	305310	2	3	CBS																		145	Helmond	90903	1636254	90.903
144	Hellevoetsluis	0	0	0	0	CBS																		146	Hendrik-Ido-Ambacht	30677	552186	30.677
145	Helmond	0	0	0	0	CBS																		147	Hengelo	80593	1450674	80.593
146	Hendrik-Ido-Ambacht	0	0	0	0	CBS																		148	's-Hertogenbosch	153434	2761812	153.434
147	Hengelo	0	0	0	0	CBS																		149	Heumen	16462	296316	16.462
148	's-Hertogenbosch	0	0	0	0	CBS																		150	Heusden	43723	787014	43.723
149	Heumen	0	0	0	0	CBS																		151	Hillegom	21812	392616	21.812
150	Heusden	17884	127678	1	1	CBS																		152	Hilvarenbeek	15366	276588	15.366
151	Hillegom	0	0	0	0	CBS																		153	Hilversum	89521	1611378	89.521
152	Hilvarenbeek	0	132025	0	2	CBS																		154	Hof van Twente	34930	628740	34.93
153	Hilversum	0	0	0	0	CBS																		155	Hollands Kroon	47681	858258	47.681
154	Hof van Twente	565898	573091	12	5	CBS																		156	Hoogeveen	55677	1002186	55.677
155	Hollands Kroon	0	600996	0	9	CBS																		157	Hoorn	72806	1310508	72.806
156	Hoogeveen	0	168880	0	2	CBS																		158	Horst aan de Maas	42271	760878	42.271
157	Hoorn	0	0	0	0	CBS																		159	Houten	49579	892422	49.579
158	Horst aan de Maas	70251	226057	1	2	CBS																		160	Huizen	41369	744642	41.369
159	Houten	0	0	0	0	CBS																		161	Hulst	27472	494496	27.472
160	Huizen	0	0	0	0	CBS																		162	IJsselstein	34302	617436	34.302
161	Hulst	50880	51870	1	2	CBS																		163	Kaag en Braassem	26625	479250	26.625
162	IJsselstein	0	0	0	0	CBS																		164	Kampen	53259	958662	53.259
163	Kaag en Braassem	0	0	0	0	CBS																		165	Kapelle	12720	228960	12.72
164	Kampen	13389	124860	1	1	CBS																		166	Katwijk	65220	1173960	65.22
165	Kapelle	0	0	0	0	CBS																		167	Kerkrade	45823	824814	45.823
166	Katwijk	0	0	0	0	CBS																		168	Koggenland	22659	407862	22.659
167	Kerkrade	0	0	0	0	CBS																		169	Kollumerland	12827	230886	12.827
168	Koggenland	0	0	0	0	CBS																		170	Korendijk	11097	199746	11.097
169	Kollumerland	37352	0	1	0	CBS																		171	Krimpen aan den IJssel	29306	527508	29.306
170	Korendijk	0	0	0	0	CBS																		172	Krimpenerwaard	55644	1001592	55.644
171	Krimpen aan den IJssel	0	0	0	0	CBS																		173	Laarbeek	22158	398844	22.158
172	Krimpenerwaard	0	88823	0	2	CBS																		174	Landerd	15332	275976	15.332
173	Laarbeek	0	381260	0	4	CBS																		175	Landgraaf	37612	677016	37.612
174	Landerd	142915	136000	2	2	CBS																		176	Landsmeer	11435	205830	11.435
175	Landgraaf	0	0	0	0	CBS																		177	Langedijk	27836	501048	27.836
176	Landsmeer	0	0	0	0	CBS																		178	Lansingerland	61155	1100790	61.155
177	Langedijk	0	0	0	0	CBS																		179	Laren	11146	200628	11.146
178	Lansingerland	0	0	0	0	CBS																		180	Leek	19669	354042	19.669
179	Laren	0	0	0	0	CBS																		181	Leerdam	21030	378540	21.03
180	Leek	0	387847	0	3	CBS																		182	Leeuwarden	122415	2203470	122.415
181	Leerdam	0	50940	0	1	CBS																		183	Leiden	124306	2237508	124.306
182	Leeuwarden	0	211220	0	4	CBS																		184	Leiderdorp	27197	489546	27.197
183	Leiden	0	0	0	0	CBS																		185	Leidschendam-Voorburg	74947	1349046	74.947
184	Leiderdorp	0	0	0	0	CBS																		186	Lelystad	77389	1393002	77.389
185	Leidschendam-Voorburg	0	0	0	0	CBS																		187	Leudal	35857	645426	35.857
186	Lelystad	5932	224990	1	5	CBS																		188	Leusden	29755	535590	29.755
187	Leudal	105874	999290	4	9	CBS																		189	Lingewaal	11134	200412	11.134
188	Leusden	66388	0	2	0	CBS																		190	Lingewaard	46372	834696	46.372
189	Lingewaal	0	0	0	0	CBS																		191	Lisse	22746	409428	22.746
190	Lingewaard	0	0	0	0	CBS																		192	Lochem	33574	604332	33.574
191	Lisse	0	0	0	0	CBS																		193	Loon op Zand	23120	416160	23.12
192	Lochem	62535	276360	1	3	CBS																		194	Lopik	14395	259110	14.395
193	Loon op Zand	0	175140	0	0	CBS																		195	Loppersum	9732	175176	9.732
194	Lopik	0	183363	0	2	CBS																		196	Losser	22547	405846	22.547
195	Loppersum	0	345240	0	5	CBS																		197	Maasdriel	24350	438300	24.35
196	Losser	40920	21000	1	1	CBS																		198	Maasgouw	23697	426546	23.697
197	Maasdriel	0	0	0	0	CBS																		199	Maassluis	32518	585324	32.518
198	Maasgouw	0	0	0	0	CBS																		200	Maastricht	122723	2209014	122.723
199	Maassluis	0	0	0	0	CBS																		201	Marum	10488	188784	10.488
200	Maastricht	0	0	0	0	CBS																		202	Medemblik	44480	800640	44.48
201	Marum	73888	0	2	0	CBS																		203	Meerssen	19039	342702	19.039
202	Medemblik	0	0	0	0	CBS																		204	Meierijstad	80148	1442664	80.148
203	Meerssen	0	0	0	0	CBS																		205	Meppel	33410	601380	33.41
204	Meierijstad	200728	590411	6	9	CBS																		206	Middelburg	48303	869454	48.303
205	Meppel	0	0	0	0	CBS																		207	Midden-Delfland	19338	348084	19.338
206	Middelburg	0	0	0	0	CBS																		208	Midden-Drenthe	33172	597096	33.172
207	Midden-Delfland	0	0	0	0	CBS																		209	Midden-Groningen	60953	1097154	60.953
208	Midden-Drenthe	26488	1161316	1	9	CBS																		210	Mill en Sint Hubert	10831	194958	10.831
209	Midden-Groningen	23495	567452	1	9	CBS																		211	Moerdijk	36967	665406	36.967
210	Mill en Sint Hubert	0	316005	0	8	CBS																		212	Molenwaard	29295	527310	29.295
211	Moerdijk	0	397150	0	7	CBS																		213	Montferland	35627	641286	35.627
212	Molenwaard	0	0	0	0	CBS																		214	Montfoort	13879	249822	13.879
213	Montferland	47560	19483	2	1	CBS																		215	Mook en Middelaar	7768	139824	7.768
214	Montfoort	0	0	0	0	CBS																		216	Neder-Betuwe	23615	425070	23.615
215	Mook en Middelaar	0	0	0	0	CBS																		217	Nederweert	17038	306684	17.038
216	Neder-Betuwe	0	0	0	0	CBS																		218	Neerijnen	12397	223146	12.397
217	Nederweert	45825	525179	2	8	CBS																		219	Nieuwegein	62426	1123668	62.426
218	Neerijnen	518	20370	1	1	CBS																		220	Nieuwkoop	28269	508842	28.269
219	Nieuwegein	0	0	0	0	CBS																		221	Nijkerk	42307	761526	42.307
220	Nieuwkoop	0	0	0	1	CBS																		222	Nijmegen	175948	3167064	175.948
221	Nijkerk	0	439277	0	4	CBS																		223	Nissewaard	84593	1522674	84.593
222	Nijmegen	0	0	0	0	CBS																		224	Noord-Beveland	7314	131652	7.314
223	Nissewaard	0	0	0	0	CBS																		225	Noordenveld	32370	582660	32.37
224	Noord-Beveland	0	0	0	0	CBS																		226	Noordoostpolder	46625	839250	46.625
225	Noordenveld	0	356522	0	3	CBS																		227	Noordwijk	26056	469008	26.056
226	Noordoostpolder	3074	100730	1	5	CBS																		228	Noordwijkerhout	16605	298890	16.605
227	Noordwijk	0	0	0	0	CBS																		229	Nuenen, Gerwen en Nederwetten	23019	414342	23.019
228	Noordwijkerhout	0	0	0	0	CBS																		230	Nunspeet	27114	488052	27.114
229	Nuenen, Gerwen en Nederwetten	0	79976	0	1	CBS																		231	Nuth	15201	273618	15.201
230	Nunspeet	0	0	0	0	CBS																		232	Oegstgeest	23887	429966	23.887
231	Nuth	0	0	0	0	CBS																		233	Oirschot	18558	334044	18.558
232	Oegstgeest	0	0	0	0	CBS																		234	Oisterwijk	26132	470376	26.132
233	Oirschot	0	181900	0	3	CBS																		235	Oldambt	38075	685350	38.075
234	Oisterwijk	0	237780	0	2	CBS																		236	Oldebroek	23504	423072	23.504
235	Oldambt	0	266145	0	3	CBS																		237	Oldenzaal	31915	574470	31.915
236	Oldebroek	30686	28440	1	1	CBS																		238	Olst-Wijhe	18023	324414	18.023
237	Oldenzaal	0	0	0	0	CBS																		239	Ommen	17630	317340	17.63
238	Olst-Wijhe	0	164970	0	1	CBS																		240	Onderbanken	7857	141426	7.857
239	Ommen	103130	252580	5	2	CBS																		241	Oost Gelre	29672	534096	29.672
240	Onderbanken	0	0	0	0	CBS																		242	Oosterhout	55147	992646	55.147
241	Oost Gelre	150616	618029	1	2	CBS																		243	Ooststellingwerf	25459	458262	25.459
242	Oosterhout	19917	59400	1	1	CBS																		244	Oostzaan	9735	175230	9.735
243	Ooststellingwerf	176486	305774	6	3	CBS																		245	Opmeer	11526	207468	11.526
244	Oostzaan	0	0	0	0	CBS																		246	Opsterland	29753	535554	29.753
245	Opmeer	0	31590	0	1	CBS																		247	Oss	90951	1637118	90.951
246	Opsterland	107257	82201	3	1	CBS																		248	Oud-Beijerland	24301	437418	24.301
247	Oss	49703	261590	2	3	CBS																		249	Oude IJsselstreek	39520	711360	39.52
248	Oud-Beijerland	0	0	0	0	CBS																		250	Ouder-Amstel	13496	242928	13.496
249	Oude IJsselstreek	103288	0	1	0	CBS																		251	Oudewater	10180	183240	10.18
250	Ouder-Amstel	0	0	0	0	CBS																		252	Overbetuwe	47481	854658	47.481
251	Oudewater	0	60300	0	1	CBS																		253	Papendrecht	32264	580752	32.264
252	Overbetuwe	46679	396470	2	4	CBS																		254	Peel en Maas	43312	779616	43.312
253	Papendrecht	0	0	0	0	CBS																		255	Pekela	12245	220410	12.245
254	Peel en Maas	0	1447095	0	13	CBS																		256	Pijnacker-Nootdorp	53634	965412	53.634
255	Pekela	0	0	0	0	CBS																		257	Purmerend	79983	1439694	79.983
256	Pijnacker-Nootdorp	0	0	0	0	CBS																		258	Putten	24313	437634	24.313
257	Purmerend	0	0	0	0	CBS																		259	Raalte	37158	668844	37.158
258	Putten	10648	150310	1	4	CBS																		260	Reimerswaal	22555	405990	22.555
259	Raalte	65287	367390	3	6	CBS																		261	Renkum	31338	564084	31.338
260	Reimerswaal	0	99150	0	1	CBS																		262	Renswoude	5175	93150	5.175
261	Renkum	0	0	0	0	CBS																		263	Reusel-De Mierden	13040	234720	13.04
262	Renswoude	21087	26000	1	1	CBS																		264	Rheden	43527	783486	43.527
263	Reusel-De Mierden	243772	58320	3	2	CBS																		265	Rhenen	19816	356688	19.816
264	Rheden	0	0	0	0	CBS																		266	Ridderkerk	45789	824202	45.789
265	Rhenen	0	0	0	0	CBS																		267	Rijssen-Holten	38097	685746	38.097
266	Ridderkerk	0	0	0	0	CBS																		268	Rijswijk	52208	939744	52.208
267	Rijssen-Holten	23437	0	2	0	CBS																		269	Roerdalen	20728	373104	20.728
268	Rijswijk	0	0	0	0	CBS																		270	Roermond	57761	1039698	57.761
269	Roerdalen	0	0	1	0	CBS																		271	Roosendaal	77000	1386000	77
270	Roermond	0	31450	0	1	CBS																		272	Rotterdam	638712	11496816	638.712
271	Roosendaal	0	0	0	0	CBS																		273	Rozendaal	1575	28350	1.575
272	Rotterdam	0	250	0	1	CBS																		274	Rucphen	22401	403218	22.401
273	Rozendaal	0	0	0	0	CBS																		275	Schagen	46379	834822	46.379
274	Rucphen	0	0	0	0	CBS																		276	Scherpenzeel	9751	175518	9.751
275	Schagen	0	9600	0	1	CBS																		277	Schiedam	77907	1402326	77.907
276	Scherpenzeel	0	0	0	0	CBS																		278	Schiermonnikoog	932	16776	0.932
277	Schiedam	0	0	0	0	CBS																		279	Schinnen	12911	232398	12.911
278	Schiermonnikoog	0	0	0	0	CBS																		280	Schouwen-Duiveland	33687	606366	33.687
279	Schinnen	0	0	0	0	CBS																		281	Simpelveld	10561	190098	10.561
280	Schouwen-Duiveland	0	10500	0	1	CBS																		282	Sint Anthonis	11577	208386	11.577
281	Simpelveld	0	0	0	0	CBS																		283	Sint-Michielsgestel	28673	516114	28.673
282	Sint Anthonis	168846	327526	4	5	CBS																		284	Sittard-Geleen	92956	1673208	92.956
283	Sint-Michielsgestel	0	94210	0	2	CBS																		285	Sliedrecht	25020	450360	25.02
284	Sittard-Geleen	0	0	0	0	CBS																		286	Sluis	23526	423468	23.526
285	Sliedrecht	0	0	0	0	CBS																		287	Smallingerland	55889	1006002	55.889
286	Sluis	22732	269130	1	4	CBS																		288	Soest	46089	829602	46.089
287	Smallingerland	0	233980	0	5	CBS																		289	Someren	19120	344160	19.12
288	Soest	0	0	0	0	CBS																		290	Son en Breugel	16753	301554	16.753
289	Someren	792784	1920893	14	16	CBS																		291	Stadskanaal	32258	580644	32.258
290	Son en Breugel	0	459393	0	5	CBS																		292	Staphorst	16797	302346	16.797
291	Stadskanaal	22824	180895	1	4	CBS																		293	Stede Broec	21670	390060	21.67
292	Staphorst	174264	0	3	0	CBS																		294	Steenbergen	24781	446058	24.781
293	Stede Broec	0	0	0	0	CBS																		295	Steenwijkerland	43768	787824	43.768
294	Steenbergen	45140	21700	1	1	CBS																		296	Stein	24987	449766	24.987
295	Steenwijkerland	0	166230	0	2	CBS																		297	Stichtse Vecht	64513	1161234	64.513
296	Stein	0	0	0	0	CBS																		298	Strijen	8793	158274	8.793
297	Stichtse Vecht	0	0	0	0	CBS																		299	Súdwest-Fryslân	89594	1612692	89.594
298	Strijen	0	0	0	0	CBS																		300	Ten Boer	7292	131256	7.292
299	S??dwest-Frysl?n	27840	645910	1	6	CBS																		301	Terneuzen	54440	979920	54.44
300	Ten Boer	0	0	0	0	CBS																		302	Terschelling	4906	88308	4.906
301	Terneuzen	0	0	0	0	CBS																		303	Texel	13584	244512	13.584
302	Terschelling	0	0	0	0	CBS																		304	Teylingen	36584	658512	36.584
303	Texel	0	0	0	0	CBS																		305	The Hague	532561	9586098	532.561
304	Teylingen	0	0	0	0	CBS																		306	Tholen	25583	460494	25.583
305	The Hague	0	0	0	0	CBS																		307	Tiel	41465	746370	41.465
306	Tholen	0	170000	0	1	CBS																		308	Tilburg	215521	3879378	215.521
307	Tiel	0	0	0	0	CBS																		309	Tubbergen	21213	381834	21.213
308	Tilburg	0	36000	0	1	CBS																		310	Twenterand	33903	610254	33.903
309	Tubbergen	359201	256040	11	7	CBS																		311	Tynaarlo	33462	602316	33.462
310	Twenterand	69387	220968	2	5	CBS																		312	Tytsjerksteradiel	31870	573660	31.87
311	Tynaarlo	0	152000	0	1	CBS																		313	Uden	41725	751050	41.725
312	Tytsjerksteradiel	0	345523	0	3	CBS																		314	Uitgeest	13520	243360	13.52
313	Uden	0	272484	0	1	CBS																		315	Uithoorn	29445	530010	29.445
314	Uitgeest	0	0	0	0	CBS																		316	Urk	20524	369432	20.524
315	Uithoorn	0	0	0	0	CBS																		317	Utrecht	347483	6254694	347.483
316	Urk	0	0	0	0	CBS																		318	Utrechtse Heuvelrug	49314	887652	49.314
317	Utrecht	0	0	0	0	CBS																		319	Vaals	9874	177732	9.874
318	Utrechtse Heuvelrug	52020	0	1	0	CBS																		320	Valkenburg aan de Geul	16431	295758	16.431
319	Vaals	0	0	0	0	CBS																		321	Valkenswaard	30654	551772	30.654
320	Valkenburg aan de Geul	0	0	0	0	CBS																		322	Veendam	27508	495144	27.508
321	Valkenswaard	0	0	0	0	CBS																		323	Veenendaal	64918	1168524	64.918
322	Veendam	0	101819	0	3	CBS																		324	Veere	21867	393606	21.867
323	Veenendaal	0	0	0	0	CBS																		325	Veldhoven	44925	808650	44.925
324	Veere	0	0	0	0	CBS																		326	Velsen	67831	1220958	67.831
325	Veldhoven	0	0	0	0	CBS																		327	Venlo	101192	1821456	101.192
326	Velsen	0	0	0	0	CBS																		328	Venray	43341	780138	43.341
327	Venlo	0	0	0	0	CBS																		329	Vianen	19967	359406	19.967
328	Venray	0	256480	0	5	CBS																		330	Vlaardingen	72050	1296900	72.05
329	Vianen	0	0	0	0	CBS																		331	Vlieland	1132	20376	1.132
330	Vlaardingen	0	0	0	0	CBS																		332	Vlissingen	44485	800730	44.485
331	Vlieland	0	0	0	0	CBS																		333	Voerendaal	12390	223020	12.39
332	Vlissingen	0	0	0	0	CBS																		334	Voorschoten	25453	458154	25.453
333	Voerendaal	0	0	0	0	CBS																		335	Voorst	24310	437580	24.31
334	Voorschoten	36116	0	0	0	CBS																		336	Vught	26418	475524	26.418
335	Voorst	0	107798	1	2	CBS																		337	Waadhoeke	46101	829818	46.101
336	Vught	0	0	0	0	CBS																		338	Waalre	17075	307350	17.075
337	Waadhoeke	0	924733	0	9	CBS																		339	Waalwijk	47725	859050	47.725
338	Waalre	0	0	0	0	CBS																		340	Waddinxveen	27578	496404	27.578
339	Waalwijk	0	0	0	0	CBS																		341	Wageningen	38412	691416	38.412
340	Waddinxveen	0	80820	0	1	CBS																		342	Wassenaar	26084	469512	26.084
341	Wageningen	577	708	1	1	CBS																		343	Waterland	17259	310662	17.259
342	Wassenaar	0	0	0	0	CBS																		344	Weert	49855	897390	49.855
343	Waterland	0	0	0	0	CBS																		345	Weesp	19147	344646	19.147
344	Weert	45259	110528	3	2	CBS																		346	Werkendam	26979	485622	26.979
345	Weesp	0	0	0	0	CBS																		347	West Maas en Waal	18891	340038	18.891
346	Werkendam	0	36810	0	1	CBS																		348	Westerveld	19152	344736	19.152
347	West Maas en Waal	128549	8750	4	1	CBS																		349	Westervoort	15015	270270	15.015
348	Westerveld	0	0	0	0	CBS																		350	Westerwolde	24684	444312	24.684
349	Westervoort	0	0	0	0	CBS																		351	Westland	107492	1934856	107.492
350	Westerwolde	20747	407002	1	6	CBS																		352	Weststellingwerf	25720	462960	25.72
351	Westland	0	0	0	0	CBS																		353	Westvoorne	14508	261144	14.508
352	Weststellingwerf	52513	186080	2	2	CBS																		354	Wierden	24258	436644	24.258
353	Westvoorne	0	0	0	0	CBS																		355	Wijchen	40847	735246	40.847
354	Wierden	108656	192240	3	4	CBS																		356	Wijdemeren	23659	425862	23.659
355	Wijchen	80251	0	1	0	CBS																		357	Wijk bij Duurstede	23678	426204	23.678
356	Wijdemeren	0	0	0	0	CBS																		358	Winsum	13560	244080	13.56
357	Wijk bij Duurstede	0	0	0	0	CBS																		359	Winterswijk	28987	521766	28.987
358	Winsum	0	70191	0	2	CBS																		360	Woensdrecht	21800	392400	21.8
359	Winterswijk	40296	13190	1	1	CBS																		361	Woerden	51758	931644	51.758
360	Woensdrecht	0	0	0	0	CBS																		362	Wormerland	15995	287910	15.995
361	Woerden	0	0	0	0	CBS																		363	Woudenberg	13021	234378	13.021
362	Wormerland	0	0	0	0	CBS																		364	Woudrichem	14634	263412	14.634
363	Woudenberg	37020	0	3	0	CBS																		365	Zaanstad	154865	2787570	154.865
364	Woudrichem	0	291547	0	0	CBS																		366	Zaltbommel	28014	504252	28.014
365	Zaanstad	0	0	0	0	CBS																		367	Zandvoort	16970	305460	16.97
366	Zaltbommel	0	235150	0	2	CBS																		368	Zederik	14004	252072	14.004
367	Zandvoort	0	0	0	0	CBS																		369	Zeewolde	22407	403326	22.407
368	Zederik	0	108759	0	1	CBS																		370	Zeist	63322	1139796	63.322
369	Zeewolde	110875	43220	4	2	CBS																		371	Zevenaar	43402	781236	43.402
370	Zeist	0	0	0	0	CBS																		372	Zoetermeer	124695	2244510	124.695
371	Zevenaar	0	0	0	0	CBS																		373	Zoeterwoude	8430	151740	8.43
372	Zoetermeer	0	0	0	0	CBS																		374	Zuidhorn	18917	340506	18.917
373	Zoeterwoude	0	0	0	0	CBS																		375	Zuidplas	41882	753876	41.882
374	Zuidhorn	0	0	0	0	CBS																		376	Zundert	21525	387450	21.525
375	Zuidplas	0	0	0	0	CBS																		377	Zutphen	47537	855666	47.537
376	Zundert	0	443986	0	3	CBS																		378	Zwartewaterland	22468	404424	22.468
377	Zutphen	14245	20160	1	1	CBS																		379	Zwijndrecht	44586	802548	44.586
378	Zwartewaterland	0	0	0	0	CBS																		380	Zwolle	126116	2270088	126.116
379	Zwijndrecht	0	0	0	0	CBS																		No.	Location	population	consumption(kg)
380	Zwolle	0	30000	0	1	CBS
		8354540	43003136	245	531
